# Supplementary material for: Seasonal Changes and Age-Related Effects on the Intestinal Microbiota of Captive Chinese Monals (Lophophorus lhuysii)
Source: Animals (Basel). 2024 Nov 26;14(23):3418. doi: 10.3390/ani14233418 (PMC11640307; doi:10.3390/ani14233418)
Supplement: Supplementary file 1 [file animals-14-03418-s001.zip › Supplementary Table S1.xlsx]

## Sheet: Sheet1
Supplementary Table 1 The relative abundance table of the gut microbiota of captive Chinese monals across different seasons and age groups.
	season					age
Phylum	Phylum	April	January	July	October	Phylum	mid_aged	young_aged
	Firmicutes	48.3899	36.2028	30.4901	59.0021	Firmicutes	45.5692	39.6055
	Proteobacteria	36.5612	28.6286	40.5358	28.2231	Proteobacteria	35.6989	33.3966
	Bacteroidetes	9.7047	14.3825	19.1985	10.4222	Bacteroidetes	11.1141	15.3863
	Actinobacteria	2.89979	18.8854	6.56937	1.2662	Actinobacteria	5.09328	9.68738
	Cyanobacteria	0.01393	1.1925	2.02247	0	Verrucomicrobia	0.1523	1.48821
	Verrucomicrobia	2.0878	0.09973	0.16905	0.31113	Cyanobacteria	1.41017	0.15853
	Planctomycetes	0.17014	0.29954	0.36126	0.19229	Planctomycetes	0.31126	0.09067
	unclassified	0.02689	0.1861	0.41737	0.08965	Acidobacteria	0.30745	0.04778
	Acidobacteria	0.06848	0.04109	0.20443	0.29213	unclassified	0.17495	0.08455
	Candidatus Saccharibacteria	0	0.0506	0.01552	0.05886	Chloroflexi	0.06306	0
	Chloroflexi	0	0.02289	0	0.08599	Candidatus Saccharibacteria	0.02859	0.02705
	Deinococcus-Thermus	0.06674	0.00817	0	0	Deinococcus-Thermus	0.02352	0.0212
	Armatimonadetes	0	0	0	0.03049	Armatimonadetes	0.02236	0
	Gemmatimonadetes	0.01035	0	0	0.01159	Gemmatimonadetes	0.0085	0.00632
	Tenericutes	0	0	0.01616	0	Tenericutes	0.01194	0
	Synergistetes	0	0	0	0.01431	Synergistetes	0.01049	0
	Genus	April	January	July	October	Genus	mid_aged	young_aged
Genus	Escherichia	10.0776	4.26086	12.7485	18.4561	Escherichia	20.5836	7.31251
	Clostridium	8.83763	4.30414	10.4797	14.5336	Clostridium	9.95228	8.24637
	Romboutsia	5.07115	5.47536	9.37078	13.3485	Romboutsia	10.8528	6.5931
	Rhodanobacter	6.65037	7.07682	12.9118	1.59353	Chitinophaga	4.88203	6.90985
	Chitinophaga	5.16484	6.64398	13.3684	2.55975	Rhodanobacter	5.18721	6.31241
	Enterococcus	9.0386	2.45994	1.60315	0.62065	Enterococcus	7.42112	0.7439
	Sediminibacterium	1.67898	3.49841	3.86624	1.6274	Pseudarthrobacter	2.04232	4.20171
	Pseudarthrobacter	0.29762	9.83759	0.28075	0.01318	Turicibacter	2.97873	2.74825
	Turicibacter	3.86502	0.20583	1.13938	4.43632	Sediminibacterium	2.96323	2.62024
	Mesorhizobium	1.56601	2.10915	3.94341	0.60831	Mesorhizobium	1.52256	2.13618
	Faecalimonas	0.48453	6.16541	0.04345	0.24708	Sporosarcina	0.06394	3.33398
	Glutamicibacter	0.19477	3.51538	2.54479	0.32373	Limosilactobacillus	0.51608	2.71858
	Streptococcus	0.91695	0.60796	1.16073	3.1249	Nevskia	0.00969	3.06605
	Psychrobacter	1.46137	4.07289	0.0668	0.04025	Glutamicibacter	0.86126	2.24826
	Sporosarcina	0.05035	5.4729	0.07709	0	Burkholderia	0.17943	2.67916
	Oceanobacillus	5.59702	0	0	0	Psychrobacter	1.38103	1.54492
	Nevskia	5.31593	0.00877	0.00345	0.09302	Streptococcus	0.79387	1.89156
	Limosilactobacillus	0.70741	0	0.01839	4.42414	Staphylococcus	0.70105	1.76407
	Bradyrhizobium	1.17225	1.684	1.77563	0.4021	Bradyrhizobium	0.8775	1.38326
	Burkholderia	1.38092	0.07959	0.08442	3.272	Lysinibacillus	1.70589	0.65299
	Others	30.4707	32.521	24.5131	30.2754	Others	24.5244	30.8926
