# Supplementary material for: Seasonal Changes and Age-Related Effects on the Intestinal Microbiota of Captive Chinese Monals (Lophophorus lhuysii)
Source: Animals (Basel). 2024 Nov 26;14(23):3418. doi: 10.3390/ani14233418 (PMC11640307; doi:10.3390/ani14233418)
Supplement: Supplementary file 1 [file animals-14-03418-s001.zip › Supplementary Table S2.xlsx]

## Sheet: Sheet1
Supplementary Table 2 Partial indices for alpha diversity analysis of Chinese monal in different seasons and ages
		Pielou	Goods_coverage
Season	January	0.550035	0.999905
	April	0.510879	0.999917
	July	0.550274	0.999924
	October	0.545237	0.999981
Age	Mid-aged	0.55114	0.999921
	Young-aged	0.537302	0.999963
