# Supplementary material for: Seasonal Changes and Age-Related Effects on the Intestinal Microbiota of Captive Chinese Monals (Lophophorus lhuysii)
Source: Animals (Basel). 2024 Nov 26;14(23):3418. doi: 10.3390/ani14233418 (PMC11640307; doi:10.3390/ani14233418)
Supplement: Supplementary file 1 [file animals-14-03418-s001.zip › Supplementary Table S3.xlsx]

## Sheet: Sheet1
Supplementary Table 3: Predicted functions of KEGG level 2 pathways for the Chinese monal in different seasons
Group	description	p_value	sign
April	Amino Acid Metabolism	0.00363678	**
April	Biosynthesis of Other Secondary Metabolites	0.0650358	-
April	Cancers	0.0327919	*
April	Carbohydrate Metabolism	0.938072	-
April	Cardiovascular Diseases	0.0143063	*
April	Cell Growth and Death	0.203542	-
April	Cell Motility	0.716938	-
April	Cellular Processes and Signaling	0.0475742	*
April	Circulatory System	0.0223303	*
April	Digestive System	0.0754206	-
April	Endocrine System	0.122809	-
April	Energy Metabolism	0.142427	-
April	Environmental Adaptation	0.0647813	-
April	Enzyme Families	0.0199391	*
April	Excretory System	0.0163846	*
April	Folding, Sorting and Degradation	0.878568	-
April	Genetic Information Processing	0.0612278	-
April	Glycan Biosynthesis and Metabolism	0.0846835	-
April	Immune System	0.0453222	*
April	Immune System Diseases	0.329988	-
April	Infectious Diseases	0.1259	-
April	Lipid Metabolism	0.00601461	**
April	Membrane Transport	0.627726	-
April	Metabolic Diseases	0.0424103	*
April	Metabolism	0.170511	-
April	Metabolism of Cofactors and Vitamins	0.0500337	-
April	Metabolism of Other Amino Acids	0.0130321	*
April	Metabolism of Terpenoids and Polyketides	0.0108759	*
April	Nervous System	0.0425789	*
April	Neurodegenerative Diseases	0.0115367	*
April	Nucleotide Metabolism	0.0272403	*
April	Poorly Characterized	0.00704203	**
April	Replication and Repair	0.0746884	-
April	Sensory System	0.110501	-
April	Signal Transduction	0.989104	-
April	Signaling Molecules and Interaction	0.215582	-
April	Transcription	0.0694794	-
April	Translation	0.0305319	*
April	Transport and Catabolism	0.00216537	**
April	Xenobiotics Biodegradation and Metabolism	0.0123369	*
January	Amino Acid Metabolism	0.00363678	**
January	Biosynthesis of Other Secondary Metabolites	0.0650358	-
January	Cancers	0.0327919	*
January	Carbohydrate Metabolism	0.938072	-
January	Cardiovascular Diseases	0.0143063	*
January	Cell Growth and Death	0.203542	-
January	Cell Motility	0.716938	-
January	Cellular Processes and Signaling	0.0475742	*
January	Circulatory System	0.0223303	*
January	Digestive System	0.0754206	-
January	Endocrine System	0.122809	-
January	Energy Metabolism	0.142427	-
January	Environmental Adaptation	0.0647813	-
January	Enzyme Families	0.0199391	*
January	Excretory System	0.0163846	*
January	Folding, Sorting and Degradation	0.878568	-
January	Genetic Information Processing	0.0612278	-
January	Glycan Biosynthesis and Metabolism	0.0846835	-
January	Immune System	0.0453222	*
January	Immune System Diseases	0.329988	-
January	Infectious Diseases	0.1259	-
January	Lipid Metabolism	0.00601461	**
January	Membrane Transport	0.627726	-
January	Metabolic Diseases	0.0424103	*
January	Metabolism	0.170511	-
January	Metabolism of Cofactors and Vitamins	0.0500337	-
January	Metabolism of Other Amino Acids	0.0130321	*
January	Metabolism of Terpenoids and Polyketides	0.0108759	*
January	Nervous System	0.0425789	*
January	Neurodegenerative Diseases	0.0115367	*
January	Nucleotide Metabolism	0.0272403	*
January	Poorly Characterized	0.00704203	**
January	Replication and Repair	0.0746884	-
January	Sensory System	0.110501	-
January	Signal Transduction	0.989104	-
January	Signaling Molecules and Interaction	0.215582	-
January	Transcription	0.0694794	-
January	Translation	0.0305319	*
January	Transport and Catabolism	0.00216537	**
January	Xenobiotics Biodegradation and Metabolism	0.0123369	*
July	Amino Acid Metabolism	0.00363678	**
July	Biosynthesis of Other Secondary Metabolites	0.0650358	-
July	Cancers	0.0327919	*
July	Carbohydrate Metabolism	0.938072	-
July	Cardiovascular Diseases	0.0143063	*
July	Cell Growth and Death	0.203542	-
July	Cell Motility	0.716938	-
July	Cellular Processes and Signaling	0.0475742	*
July	Circulatory System	0.0223303	*
July	Digestive System	0.0754206	-
July	Endocrine System	0.122809	-
July	Energy Metabolism	0.142427	-
July	Environmental Adaptation	0.0647813	-
July	Enzyme Families	0.0199391	*
July	Excretory System	0.0163846	*
July	Folding, Sorting and Degradation	0.878568	-
July	Genetic Information Processing	0.0612278	-
July	Glycan Biosynthesis and Metabolism	0.0846835	-
July	Immune System	0.0453222	*
July	Immune System Diseases	0.329988	-
July	Infectious Diseases	0.1259	-
July	Lipid Metabolism	0.00601461	**
July	Membrane Transport	0.627726	-
July	Metabolic Diseases	0.0424103	*
July	Metabolism	0.170511	-
July	Metabolism of Cofactors and Vitamins	0.0500337	-
July	Metabolism of Other Amino Acids	0.0130321	*
July	Metabolism of Terpenoids and Polyketides	0.0108759	*
July	Nervous System	0.0425789	*
July	Neurodegenerative Diseases	0.0115367	*
July	Nucleotide Metabolism	0.0272403	*
July	Poorly Characterized	0.00704203	**
July	Replication and Repair	0.0746884	-
July	Sensory System	0.110501	-
July	Signal Transduction	0.989104	-
July	Signaling Molecules and Interaction	0.215582	-
July	Transcription	0.0694794	-
July	Translation	0.0305319	*
July	Transport and Catabolism	0.00216537	**
July	Xenobiotics Biodegradation and Metabolism	0.0123369	*
October	Amino Acid Metabolism	0.00363678	**
October	Biosynthesis of Other Secondary Metabolites	0.0650358	-
October	Cancers	0.0327919	*
October	Carbohydrate Metabolism	0.938072	-
October	Cardiovascular Diseases	0.0143063	*
October	Cell Growth and Death	0.203542	-
October	Cell Motility	0.716938	-
October	Cellular Processes and Signaling	0.0475742	*
October	Circulatory System	0.0223303	*
October	Digestive System	0.0754206	-
October	Endocrine System	0.122809	-
October	Energy Metabolism	0.142427	-
October	Environmental Adaptation	0.0647813	-
October	Enzyme Families	0.0199391	*
October	Excretory System	0.0163846	*
October	Folding, Sorting and Degradation	0.878568	-
October	Genetic Information Processing	0.0612278	-
October	Glycan Biosynthesis and Metabolism	0.0846835	-
October	Immune System	0.0453222	*
October	Immune System Diseases	0.329988	-
October	Infectious Diseases	0.1259	-
October	Lipid Metabolism	0.00601461	**
October	Membrane Transport	0.627726	-
October	Metabolic Diseases	0.0424103	*
October	Metabolism	0.170511	-
October	Metabolism of Cofactors and Vitamins	0.0500337	-
October	Metabolism of Other Amino Acids	0.0130321	*
October	Metabolism of Terpenoids and Polyketides	0.0108759	*
October	Nervous System	0.0425789	*
October	Neurodegenerative Diseases	0.0115367	*
October	Nucleotide Metabolism	0.0272403	*
October	Poorly Characterized	0.00704203	**
October	Replication and Repair	0.0746884	-
October	Sensory System	0.110501	-
October	Signal Transduction	0.989104	-
October	Signaling Molecules and Interaction	0.215582	-
October	Transcription	0.0694794	-
October	Translation	0.0305319	*
October	Transport and Catabolism	0.00216537	**
October	Xenobiotics Biodegradation and Metabolism	0.0123369	*
