# Supplementary material for: Seasonal Changes and Age-Related Effects on the Intestinal Microbiota of Captive Chinese Monals (Lophophorus lhuysii)
Source: Animals (Basel). 2024 Nov 26;14(23):3418. doi: 10.3390/ani14233418 (PMC11640307; doi:10.3390/ani14233418)
Supplement: Supplementary file 1 [file animals-14-03418-s001.zip › Supplementary Table S4.xlsx]

## Sheet: Sheet1
Supplementary Table 4:Predicted functions of KEGG level 2 pathways for the Chinese monal in different ages.
Group	description	p_value	sign
mid_aged	Amino Acid Metabolism	0.0480557	*
mid_aged	Biosynthesis of Other Secondary Metabolites	0.70517	-
mid_aged	Cancers	0.14664	-
mid_aged	Carbohydrate Metabolism	0.242475	-
mid_aged	Cardiovascular Diseases	0.11361	-
mid_aged	Cell Growth and Death	0.323795	-
mid_aged	Cell Motility	0.609909	-
mid_aged	Cellular Processes and Signaling	0.713851	-
mid_aged	Circulatory System	0.115193	-
mid_aged	Digestive System	0.819391	-
mid_aged	Endocrine System	0.0510428	-
mid_aged	Energy Metabolism	0.649365	-
mid_aged	Environmental Adaptation	0.506979	-
mid_aged	Enzyme Families	0.0824095	-
mid_aged	Excretory System	0.799898	-
mid_aged	Folding, Sorting and Degradation	0.533091	-
mid_aged	Genetic Information Processing	0.0126867	*
mid_aged	Glycan Biosynthesis and Metabolism	0.807365	-
mid_aged	Immune System	0.428319	-
mid_aged	Immune System Diseases	0.168495	-
mid_aged	Infectious Diseases	0.438697	-
mid_aged	Lipid Metabolism	0.0242608	*
mid_aged	Membrane Transport	0.717158	-
mid_aged	Metabolic Diseases	0.227237	-
mid_aged	Metabolism	0.240411	-
mid_aged	Metabolism of Cofactors and Vitamins	0.787048	-
mid_aged	Metabolism of Other Amino Acids	0.122881	-
mid_aged	Metabolism of Terpenoids and Polyketides	0.148134	-
mid_aged	Nervous System	0.185837	-
mid_aged	Neurodegenerative Diseases	0.0943899	-
mid_aged	Nucleotide Metabolism	0.343132	-
mid_aged	Poorly Characterized	0.210902	-
mid_aged	Replication and Repair	0.418773	-
mid_aged	Sensory System	0.28355	-
mid_aged	Signal Transduction	0.855809	-
mid_aged	Signaling Molecules and Interaction	0.536294	-
mid_aged	Transcription	0.166253	-
mid_aged	Translation	0.268868	-
mid_aged	Transport and Catabolism	0.0631519	-
mid_aged	Xenobiotics Biodegradation and Metabolism	0.0726428	-
young_aged	Amino Acid Metabolism	0.0480557	*
young_aged	Biosynthesis of Other Secondary Metabolites	0.70517	-
young_aged	Cancers	0.14664	-
young_aged	Carbohydrate Metabolism	0.242475	-
young_aged	Cardiovascular Diseases	0.11361	-
young_aged	Cell Growth and Death	0.323795	-
young_aged	Cell Motility	0.609909	-
young_aged	Cellular Processes and Signaling	0.713851	-
young_aged	Circulatory System	0.115193	-
young_aged	Digestive System	0.819391	-
young_aged	Endocrine System	0.0510428	-
young_aged	Energy Metabolism	0.649365	-
young_aged	Environmental Adaptation	0.506979	-
young_aged	Enzyme Families	0.0824095	-
young_aged	Excretory System	0.799898	-
young_aged	Folding, Sorting and Degradation	0.533091	-
young_aged	Genetic Information Processing	0.0126867	*
young_aged	Glycan Biosynthesis and Metabolism	0.807365	-
young_aged	Immune System	0.428319	-
young_aged	Immune System Diseases	0.168495	-
young_aged	Infectious Diseases	0.438697	-
young_aged	Lipid Metabolism	0.0242608	*
young_aged	Membrane Transport	0.717158	-
young_aged	Metabolic Diseases	0.227237	-
young_aged	Metabolism	0.240411	-
young_aged	Metabolism of Cofactors and Vitamins	0.787048	-
young_aged	Metabolism of Other Amino Acids	0.122881	-
young_aged	Metabolism of Terpenoids and Polyketides	0.148134	-
young_aged	Nervous System	0.185837	-
young_aged	Neurodegenerative Diseases	0.0943899	-
young_aged	Nucleotide Metabolism	0.343132	-
young_aged	Poorly Characterized	0.210902	-
young_aged	Replication and Repair	0.418773	-
young_aged	Sensory System	0.28355	-
young_aged	Signal Transduction	0.855809	-
young_aged	Signaling Molecules and Interaction	0.536294	-
young_aged	Transcription	0.166253	-
young_aged	Translation	0.268868	-
young_aged	Transport and Catabolism	0.0631519	-
young_aged	Xenobiotics Biodegradation and Metabolism	0.0726428	-
