# Supplementary material for: Seasonal Changes and Age-Related Effects on the Intestinal Microbiota of Captive Chinese Monals (Lophophorus lhuysii)
Source: Animals (Basel). 2024 Nov 26;14(23):3418. doi: 10.3390/ani14233418 (PMC11640307; doi:10.3390/ani14233418)
Supplement: Supplementary file 1 [file animals-14-03418-s001.zip › Supplementary Table S5.xlsx]

## Sheet: Sheet1
Supplementary Table 5: Predicted functions of KEGG level 3 pathways for the Chinese monal in different seasons
Group	description	p_value	sign
April	ABC transporters	0.0610477	-
April	Adipocytokine signaling pathway	0.043821	*
April	African trypanosomiasis	0.00133333	**
April	Alanine, aspartate and glutamate metabolism	0.340386	-
April	Aldosterone-regulated sodium reabsorption	0.562376	-
April	Alzheimer's disease	0.0112472	*
April	Amino acid metabolism	0.0336369	*
April	Amino acid related enzymes	0.0688031	-
April	Amino sugar and nucleotide sugar metabolism	0.073173	-
April	Aminoacyl-tRNA biosynthesis	0.030471	*
April	Aminobenzoate degradation	0.00596549	**
April	Amoebiasis	0.0298976	*
April	Amyotrophic lateral sclerosis (ALS)	0.0234342	*
April	Antigen processing and presentation	0.0589549	-
April	Apoptosis	0.0223977	*
April	Arachidonic acid metabolism	0.0253432	*
April	Arginine and proline metabolism	0.0159594	*
April	Ascorbate and aldarate metabolism	0.578029	-
April	Atrazine degradation	0.00110976	**
April	Bacterial chemotaxis	0.65229	-
April	Bacterial invasion of epithelial cells	0.255164	-
April	Bacterial motility proteins	0.862987	-
April	Bacterial secretion system	0.362043	-
April	Bacterial toxins	0.118422	-
April	Basal transcription factors	0.361567	-
April	Base excision repair	0.187348	-
April	Benzoate degradation	0.00759562	**
April	Betalain biosynthesis	0.213992	-
April	Bile secretion	0.0963107	-
April	Biosynthesis and biodegradation of secondary metabolites	0.366676	-
April	Biosynthesis of ansamycins	0.302076	-
April	Biosynthesis of siderophore group nonribosomal peptides	0.835585	-
April	Biosynthesis of type II polyketide backbone	0.125033	-
April	Biosynthesis of type II polyketide products	0.0198224	*
April	Biosynthesis of unsaturated fatty acids	0.00419855	**
April	Biosynthesis of vancomycin group antibiotics	0.202411	-
April	Biotin metabolism	0.0242849	*
April	Bisphenol degradation	0.0320316	*
April	Bladder cancer	0.0367194	*
April	Butanoate metabolism	0.00317401	**
April	Butirosin and neomycin biosynthesis	0.255285	-
April	C5-Branched dibasic acid metabolism	0.0352855	*
April	Caffeine metabolism	0.00019194	***
April	Calcium signaling pathway	0.00261321	**
April	Caprolactam degradation	0.0224428	*
April	Carbohydrate digestion and absorption	0.258093	-
April	Carbohydrate metabolism	0.974141	-
April	Carbon fixation in photosynthetic organisms	0.494353	-
April	Carbon fixation pathways in prokaryotes	0.521392	-
April	Cardiac muscle contraction	0.0223303	*
April	Carotenoid biosynthesis	0.0101176	*
April	Cell cycle	0.391625	-
April	Cell cycle - Caulobacter	0.767972	-
April	Cell division	0.556664	-
April	Cell motility and secretion	0.210943	-
April	Cellular antigens	0.0222294	*
April	Chagas disease (American trypanosomiasis)	0.000580156	***
April	Chaperones and folding catalysts	0.252966	-
April	Chloroalkane and chloroalkene degradation	0.0355678	*
April	Chlorocyclohexane and chlorobenzene degradation	0.00437042	**
April	Cholinergic synapse	0.110501	-
April	Chromosome	0.000508562	***
April	Chronic myeloid leukemia	0.355386	-
April	Citrate cycle (TCA cycle)	0.0235167	*
April	Colorectal cancer	0.0143499	*
April	Cyanoamino acid metabolism	0.0596251	-
April	Cysteine and methionine metabolism	0.696777	-
April	Cytochrome P450	0.0447007	*
April	Cytoskeleton proteins	0.0020508	**
April	D-Alanine metabolism	0.0139202	*
April	D-Arginine and D-ornithine metabolism	0.0933062	-
April	D-Glutamine and D-glutamate metabolism	0.0412073	*
April	DNA repair and recombination proteins	0.423591	-
April	DNA replication	0.0756416	-
April	DNA replication proteins	0.0136269	*
April	Dioxin degradation	0.144127	-
April	Drug metabolism - cytochrome P450	0.0234342	*
April	Drug metabolism - other enzymes	0.00791254	**
April	Electron transfer carriers	0.13803	-
April	Endocrine and other factor-regulated calcium reabsorption	0.562376	-
April	Endocytosis	0.384358	-
April	Energy metabolism	0.178117	-
April	Epithelial cell signaling in Helicobacter pylori infection	0.0226013	*
April	ErbB signaling pathway	0.110501	-
April	Ether lipid metabolism	0.268144	-
April	Ethylbenzene degradation	0.0020046	**
April	Fatty acid biosynthesis	0.0683	-
April	Fatty acid elongation in mitochondria	0.00741671	**
April	Fatty acid metabolism	0.00849886	**
April	Fc gamma R-mediated phagocytosis	0.384358	-
April	Flagellar assembly	0.608482	-
April	Flavone and flavonol biosynthesis	0.923526	-
April	Flavonoid biosynthesis	0.216581	-
April	Fluorobenzoate degradation	0.0149887	*
April	Folate biosynthesis	0.00808411	**
April	Fructose and mannose metabolism	0.127778	-
April	Function unknown	0.0358167	*
April	G protein-coupled receptors	0.0340561	*
April	Galactose metabolism	0.0591	-
April	Gastric acid secretion	0.103433	-
April	General function prediction only	0.20832	-
April	Geraniol degradation	0.0102525	*
April	Germination	0.141955	-
April	Glioma	0.110501	-
April	Glutamatergic synapse	0.0432599	*
April	Glutathione metabolism	0.00329579	**
April	Glycan biosynthesis and metabolism	0.0813746	-
April	Glycerolipid metabolism	0.11512	-
April	Glycerophospholipid metabolism	0.0394061	*
April	Glycine, serine and threonine metabolism	0.00340988	**
April	Glycolysis / Gluconeogenesis	0.716158	-
April	Glycosaminoglycan degradation	0.0791869	-
April	Glycosphingolipid biosynthesis - ganglio series	0.0372531	*
April	Glycosphingolipid biosynthesis - globo series	0.0841504	-
April	Glycosyltransferases	0.296433	-
April	Glyoxylate and dicarboxylate metabolism	0.0432599	*
April	GnRH signaling pathway	0.40291	-
April	Hematopoietic cell lineage	0.0668021	-
April	Hepatitis C	0.391625	-
April	Histidine metabolism	0.0085032	**
April	Homologous recombination	0.0996452	-
April	Huntington's disease	0.0239458	*
April	Hypertrophic cardiomyopathy (HCM)	0.361316	-
April	Indole alkaloid biosynthesis	0.042577	*
April	Influenza A	0.0143499	*
April	Inorganic ion transport and metabolism	0.122399	-
April	Inositol phosphate metabolism	0.0608083	-
April	Insulin signaling pathway	0.402279	-
April	Ion channels	0.0089164	**
April	Isoflavonoid biosynthesis	0.000999903	***
April	Isoquinoline alkaloid biosynthesis	0.115895	-
April	Leishmaniasis	0.170641	-
April	Limonene and pinene degradation	0.00146933	**
April	Linoleic acid metabolism	0.00735114	**
April	Lipid biosynthesis proteins	0.00874969	**
April	Lipid metabolism	0.775944	-
April	Lipoic acid metabolism	0.00972852	**
April	Lipopolysaccharide biosynthesis	0.0781905	-
April	Lipopolysaccharide biosynthesis proteins	0.150336	-
April	Long-term potentiation	0.110501	-
April	Lysine biosynthesis	0.145018	-
April	Lysine degradation	0.00369152	**
April	Lysosome	0.0444332	*
April	MAPK signaling pathway - yeast	0.395036	-
April	Measles	0.391625	-
April	Meiosis - yeast	0.000925873	***
April	Melanogenesis	0.428711	-
April	Membrane and intracellular structural molecules	0.0549491	-
April	Metabolism of cofactors and vitamins	0.95747	-
April	Metabolism of xenobiotics by cytochrome P450	0.0209585	*
April	Methane metabolism	0.694723	-
April	Mineral absorption	0.424862	-
April	Mismatch repair	0.026807	*
April	N-Glycan biosynthesis	0.0347273	*
April	NOD-like receptor signaling pathway	0.064055	-
April	Naphthalene degradation	0.11523	-
April	Neurotrophin signaling pathway	0.110501	-
April	Nicotinate and nicotinamide metabolism	0.436821	-
April	Nitrogen metabolism	0.0138357	*
April	Nitrotoluene degradation	0.0113506	*
April	Non-homologous end-joining	0.000363051	***
April	Notch signaling pathway	0.355386	-
April	Novobiocin biosynthesis	0.320441	-
April	Nucleotide excision repair	0.209773	-
April	Nucleotide metabolism	0.0428118	*
April	Olfactory transduction	0.110501	-
April	One carbon pool by folate	0.709155	-
April	Oocyte meiosis	0.110501	-
April	Other glycan degradation	0.051183	-
April	Other ion-coupled transporters	0.0358881	*
April	Other transporters	0.0532957	-
April	Others	0.0960536	-
April	Oxidative phosphorylation	0.0162855	*
April	PPAR signaling pathway	0.0639922	-
April	Pancreatic secretion	0.562376	-
April	Pantothenate and CoA biosynthesis	0.760546	-
April	Parkinson's disease	0.0164344	*
April	Pathogenic Escherichia coli infection	0.167588	-
April	Pathways in cancer	0.0383625	*
April	Penicillin and cephalosporin biosynthesis	0.00768936	**
April	Pentose and glucuronate interconversions	0.194291	-
April	Pentose phosphate pathway	0.559811	-
April	Peptidases	0.0136684	*
April	Peptidoglycan biosynthesis	0.0109425	*
April	Peroxisome	0.0040877	**
April	Pertussis	0.435149	-
April	Phagosome	0.391625	-
April	Phenylalanine metabolism	0.00260314	**
April	Phenylalanine, tyrosine and tryptophan biosynthesis	0.279306	-
April	Phenylpropanoid biosynthesis	0.123104	-
April	Phosphatidylinositol signaling system	0.199144	-
April	Phosphonate and phosphinate metabolism	0.937612	-
April	Phosphotransferase system (PTS)	0.0502814	-
April	Photosynthesis	0.997526	-
April	Photosynthesis - antenna proteins	0.0158027	*
April	Photosynthesis proteins	0.995838	-
April	Phototransduction - fly	0.110501	-
April	Plant-pathogen interaction	0.0647813	-
April	Polycyclic aromatic hydrocarbon degradation	0.00242767	**
April	Polyketide sugar unit biosynthesis	0.465465	-
April	Pores ion channels	0.0525909	-
April	Porphyrin and chlorophyll metabolism	0.021224	*
April	Prenyltransferases	0.717458	-
April	Primary bile acid biosynthesis	0.099357	-
April	Primary immunodeficiency	0.377244	-
April	Prion diseases	0.233159	-
April	Progesterone-mediated oocyte maturation	0.0589549	-
April	Propanoate metabolism	0.0745791	-
April	Prostate cancer	0.0589549	-
April	Proteasome	0.0868486	-
April	Protein digestion and absorption	0.0368292	*
April	Protein export	0.217785	-
April	Protein folding and associated processing	0.00998456	**
April	Protein kinases	0.991605	-
April	Protein processing in endoplasmic reticulum	0.432373	-
April	Proximal tubule bicarbonate reclamation	0.0155765	*
April	Purine metabolism	0.0492491	*
April	Pyrimidine metabolism	0.02171	*
April	Pyruvate metabolism	0.0387844	*
April	RIG-I-like receptor signaling pathway	0.0127056	*
April	RNA degradation	0.675358	-
April	RNA polymerase	0.0202224	*
April	RNA transport	0.0208428	*
April	Renal cell carcinoma	0.0152027	*
April	Renin-angiotensin system	0.0666662	-
April	Replication, recombination and repair proteins	0.0265397	*
April	Restriction enzyme	0.296433	-
April	Retinol metabolism	0.124405	-
April	Riboflavin metabolism	0.186126	-
April	Ribosome	0.0482374	*
April	Ribosome Biogenesis	0.0159675	*
April	Ribosome biogenesis in eukaryotes	0.0809403	-
April	Salivary secretion	0.562376	-
April	Secondary bile acid biosynthesis	0.0651315	-
April	Secretion system	0.776476	-
April	Selenocompound metabolism	0.480943	-
April	Sesquiterpenoid biosynthesis	0.0403252	*
April	Shigellosis	0.0202398	*
April	Signal transduction mechanisms	0.137899	-
April	Small cell lung cancer	0.0126477	*
April	Sphingolipid metabolism	0.427963	-
April	Spliceosome	0.998683	-
April	Sporulation	0.054895	-
April	Staphylococcus aureus infection	0.302755	-
April	Starch and sucrose metabolism	0.225871	-
April	Steroid biosynthesis	0.273797	-
April	Steroid hormone biosynthesis	0.0538502	-
April	Stilbenoid, diarylheptanoid and gingerol biosynthesis	0.00541721	**
April	Streptomycin biosynthesis	0.517766	-
April	Styrene degradation	0.00432125	**
April	Sulfur metabolism	0.00791254	**
April	Sulfur relay system	0.194834	-
April	Synthesis and degradation of ketone bodies	0.00472561	**
April	Systemic lupus erythematosus	0.577352	-
April	Taurine and hypotaurine metabolism	0.744428	-
April	Terpenoid backbone biosynthesis	0.0608083	-
April	Tetracycline biosynthesis	0.172363	-
April	Thiamine metabolism	0.0143354	*
April	Toluene degradation	0.00260718	**
April	Toxoplasmosis	0.0143499	*
April	Transcription factors	0.323884	-
April	Transcription machinery	0.323884	-
April	Transcription related proteins	0.0997414	-
April	Translation factors	0.129806	-
April	Translation proteins	0.0123181	*
April	Transporters	0.380547	-
April	Tropane, piperidine and pyridine alkaloid biosynthesis	0.0953134	-
April	Tryptophan metabolism	0.00159243	**
April	Tuberculosis	0.0684003	-
April	Two-component system	0.983234	-
April	Type I diabetes mellitus	0.504286	-
April	Type II diabetes mellitus	0.0350053	*
April	Tyrosine metabolism	0.0730302	-
April	Ubiquinone and other terpenoid-quinone biosynthesis	0.00680471	**
April	Ubiquitin system	0.0143936	*
April	VEGF signaling pathway	0.170641	-
April	Valine, leucine and isoleucine biosynthesis	0.0143426	*
April	Valine, leucine and isoleucine degradation	0.0072838	**
April	Various types of N-glycan biosynthesis	0.0486386	*
April	Vasopressin-regulated water reabsorption	0.00494139	**
April	Vibrio cholerae infection	0.0743248	-
April	Vibrio cholerae pathogenic cycle	0.413531	-
April	Viral myocarditis	0.0143499	*
April	Vitamin B6 metabolism	0.857225	-
April	Wnt signaling pathway	0.293626	-
April	Xylene degradation	0.0602139	-
April	Zeatin biosynthesis	0.0956828	-
April	alpha-Linolenic acid metabolism	0.00181477	**
April	beta-Alanine metabolism	0.0207068	*
April	beta-Lactam resistance	0.00444979	**
April	mRNA surveillance pathway	0.391625	-
April	mTOR signaling pathway	0.391625	-
April	p53 signaling pathway	0.0143499	*
January	ABC transporters	0.0610477	-
January	Adipocytokine signaling pathway	0.043821	*
January	African trypanosomiasis	0.00133333	**
January	Alanine, aspartate and glutamate metabolism	0.340386	-
January	Aldosterone-regulated sodium reabsorption	0.562376	-
January	Alzheimer's disease	0.0112472	*
January	Amino acid metabolism	0.0336369	*
January	Amino acid related enzymes	0.0688031	-
January	Amino sugar and nucleotide sugar metabolism	0.073173	-
January	Aminoacyl-tRNA biosynthesis	0.030471	*
January	Aminobenzoate degradation	0.00596549	**
January	Amoebiasis	0.0298976	*
January	Amyotrophic lateral sclerosis (ALS)	0.0234342	*
January	Antigen processing and presentation	0.0589549	-
January	Apoptosis	0.0223977	*
January	Arachidonic acid metabolism	0.0253432	*
January	Arginine and proline metabolism	0.0159594	*
January	Ascorbate and aldarate metabolism	0.578029	-
January	Atrazine degradation	0.00110976	**
January	Bacterial chemotaxis	0.65229	-
January	Bacterial invasion of epithelial cells	0.255164	-
January	Bacterial motility proteins	0.862987	-
January	Bacterial secretion system	0.362043	-
January	Bacterial toxins	0.118422	-
January	Basal transcription factors	0.361567	-
January	Base excision repair	0.187348	-
January	Benzoate degradation	0.00759562	**
January	Betalain biosynthesis	0.213992	-
January	Bile secretion	0.0963107	-
January	Biosynthesis and biodegradation of secondary metabolites	0.366676	-
January	Biosynthesis of ansamycins	0.302076	-
January	Biosynthesis of siderophore group nonribosomal peptides	0.835585	-
January	Biosynthesis of type II polyketide backbone	0.125033	-
January	Biosynthesis of type II polyketide products	0.0198224	*
January	Biosynthesis of unsaturated fatty acids	0.00419855	**
January	Biosynthesis of vancomycin group antibiotics	0.202411	-
January	Biotin metabolism	0.0242849	*
January	Bisphenol degradation	0.0320316	*
January	Bladder cancer	0.0367194	*
January	Butanoate metabolism	0.00317401	**
January	Butirosin and neomycin biosynthesis	0.255285	-
January	C5-Branched dibasic acid metabolism	0.0352855	*
January	Caffeine metabolism	0.00019194	***
January	Calcium signaling pathway	0.00261321	**
January	Caprolactam degradation	0.0224428	*
January	Carbohydrate digestion and absorption	0.258093	-
January	Carbohydrate metabolism	0.974141	-
January	Carbon fixation in photosynthetic organisms	0.494353	-
January	Carbon fixation pathways in prokaryotes	0.521392	-
January	Cardiac muscle contraction	0.0223303	*
January	Carotenoid biosynthesis	0.0101176	*
January	Cell cycle	0.391625	-
January	Cell cycle - Caulobacter	0.767972	-
January	Cell division	0.556664	-
January	Cell motility and secretion	0.210943	-
January	Cellular antigens	0.0222294	*
January	Chagas disease (American trypanosomiasis)	0.000580156	***
January	Chaperones and folding catalysts	0.252966	-
January	Chloroalkane and chloroalkene degradation	0.0355678	*
January	Chlorocyclohexane and chlorobenzene degradation	0.00437042	**
January	Cholinergic synapse	0.110501	-
January	Chromosome	0.000508562	***
January	Chronic myeloid leukemia	0.355386	-
January	Citrate cycle (TCA cycle)	0.0235167	*
January	Colorectal cancer	0.0143499	*
January	Cyanoamino acid metabolism	0.0596251	-
January	Cysteine and methionine metabolism	0.696777	-
January	Cytochrome P450	0.0447007	*
January	Cytoskeleton proteins	0.0020508	**
January	D-Alanine metabolism	0.0139202	*
January	D-Arginine and D-ornithine metabolism	0.0933062	-
January	D-Glutamine and D-glutamate metabolism	0.0412073	*
January	DNA repair and recombination proteins	0.423591	-
January	DNA replication	0.0756416	-
January	DNA replication proteins	0.0136269	*
January	Dioxin degradation	0.144127	-
January	Drug metabolism - cytochrome P450	0.0234342	*
January	Drug metabolism - other enzymes	0.00791254	**
January	Electron transfer carriers	0.13803	-
January	Endocrine and other factor-regulated calcium reabsorption	0.562376	-
January	Endocytosis	0.384358	-
January	Energy metabolism	0.178117	-
January	Epithelial cell signaling in Helicobacter pylori infection	0.0226013	*
January	ErbB signaling pathway	0.110501	-
January	Ether lipid metabolism	0.268144	-
January	Ethylbenzene degradation	0.0020046	**
January	Fatty acid biosynthesis	0.0683	-
January	Fatty acid elongation in mitochondria	0.00741671	**
January	Fatty acid metabolism	0.00849886	**
January	Fc gamma R-mediated phagocytosis	0.384358	-
January	Flagellar assembly	0.608482	-
January	Flavone and flavonol biosynthesis	0.923526	-
January	Flavonoid biosynthesis	0.216581	-
January	Fluorobenzoate degradation	0.0149887	*
January	Folate biosynthesis	0.00808411	**
January	Fructose and mannose metabolism	0.127778	-
January	Function unknown	0.0358167	*
January	G protein-coupled receptors	0.0340561	*
January	Galactose metabolism	0.0591	-
January	Gastric acid secretion	0.103433	-
January	General function prediction only	0.20832	-
January	Geraniol degradation	0.0102525	*
January	Germination	0.141955	-
January	Glioma	0.110501	-
January	Glutamatergic synapse	0.0432599	*
January	Glutathione metabolism	0.00329579	**
January	Glycan biosynthesis and metabolism	0.0813746	-
January	Glycerolipid metabolism	0.11512	-
January	Glycerophospholipid metabolism	0.0394061	*
January	Glycine, serine and threonine metabolism	0.00340988	**
January	Glycolysis / Gluconeogenesis	0.716158	-
January	Glycosaminoglycan degradation	0.0791869	-
January	Glycosphingolipid biosynthesis - ganglio series	0.0372531	*
January	Glycosphingolipid biosynthesis - globo series	0.0841504	-
January	Glycosyltransferases	0.296433	-
January	Glyoxylate and dicarboxylate metabolism	0.0432599	*
January	GnRH signaling pathway	0.40291	-
January	Hematopoietic cell lineage	0.0668021	-
January	Hepatitis C	0.391625	-
January	Histidine metabolism	0.0085032	**
January	Homologous recombination	0.0996452	-
January	Huntington's disease	0.0239458	*
January	Hypertrophic cardiomyopathy (HCM)	0.361316	-
January	Indole alkaloid biosynthesis	0.042577	*
January	Influenza A	0.0143499	*
January	Inorganic ion transport and metabolism	0.122399	-
January	Inositol phosphate metabolism	0.0608083	-
January	Insulin signaling pathway	0.402279	-
January	Ion channels	0.0089164	**
January	Isoflavonoid biosynthesis	0.000999903	***
January	Isoquinoline alkaloid biosynthesis	0.115895	-
January	Leishmaniasis	0.170641	-
January	Limonene and pinene degradation	0.00146933	**
January	Linoleic acid metabolism	0.00735114	**
January	Lipid biosynthesis proteins	0.00874969	**
January	Lipid metabolism	0.775944	-
January	Lipoic acid metabolism	0.00972852	**
January	Lipopolysaccharide biosynthesis	0.0781905	-
January	Lipopolysaccharide biosynthesis proteins	0.150336	-
January	Long-term potentiation	0.110501	-
January	Lysine biosynthesis	0.145018	-
January	Lysine degradation	0.00369152	**
January	Lysosome	0.0444332	*
January	MAPK signaling pathway - yeast	0.395036	-
January	Measles	0.391625	-
January	Meiosis - yeast	0.000925873	***
January	Melanogenesis	0.428711	-
January	Membrane and intracellular structural molecules	0.0549491	-
January	Metabolism of cofactors and vitamins	0.95747	-
January	Metabolism of xenobiotics by cytochrome P450	0.0209585	*
January	Methane metabolism	0.694723	-
January	Mineral absorption	0.424862	-
January	Mismatch repair	0.026807	*
January	N-Glycan biosynthesis	0.0347273	*
January	NOD-like receptor signaling pathway	0.064055	-
January	Naphthalene degradation	0.11523	-
January	Neurotrophin signaling pathway	0.110501	-
January	Nicotinate and nicotinamide metabolism	0.436821	-
January	Nitrogen metabolism	0.0138357	*
January	Nitrotoluene degradation	0.0113506	*
January	Non-homologous end-joining	0.000363051	***
January	Notch signaling pathway	0.355386	-
January	Novobiocin biosynthesis	0.320441	-
January	Nucleotide excision repair	0.209773	-
January	Nucleotide metabolism	0.0428118	*
January	Olfactory transduction	0.110501	-
January	One carbon pool by folate	0.709155	-
January	Oocyte meiosis	0.110501	-
January	Other glycan degradation	0.051183	-
January	Other ion-coupled transporters	0.0358881	*
January	Other transporters	0.0532957	-
January	Others	0.0960536	-
January	Oxidative phosphorylation	0.0162855	*
January	PPAR signaling pathway	0.0639922	-
January	Pancreatic secretion	0.562376	-
January	Pantothenate and CoA biosynthesis	0.760546	-
January	Parkinson's disease	0.0164344	*
January	Pathogenic Escherichia coli infection	0.167588	-
January	Pathways in cancer	0.0383625	*
January	Penicillin and cephalosporin biosynthesis	0.00768936	**
January	Pentose and glucuronate interconversions	0.194291	-
January	Pentose phosphate pathway	0.559811	-
January	Peptidases	0.0136684	*
January	Peptidoglycan biosynthesis	0.0109425	*
January	Peroxisome	0.0040877	**
January	Pertussis	0.435149	-
January	Phagosome	0.391625	-
January	Phenylalanine metabolism	0.00260314	**
January	Phenylalanine, tyrosine and tryptophan biosynthesis	0.279306	-
January	Phenylpropanoid biosynthesis	0.123104	-
January	Phosphatidylinositol signaling system	0.199144	-
January	Phosphonate and phosphinate metabolism	0.937612	-
January	Phosphotransferase system (PTS)	0.0502814	-
January	Photosynthesis	0.997526	-
January	Photosynthesis - antenna proteins	0.0158027	*
January	Photosynthesis proteins	0.995838	-
January	Phototransduction - fly	0.110501	-
January	Plant-pathogen interaction	0.0647813	-
January	Polycyclic aromatic hydrocarbon degradation	0.00242767	**
January	Polyketide sugar unit biosynthesis	0.465465	-
January	Pores ion channels	0.0525909	-
January	Porphyrin and chlorophyll metabolism	0.021224	*
January	Prenyltransferases	0.717458	-
January	Primary bile acid biosynthesis	0.099357	-
January	Primary immunodeficiency	0.377244	-
January	Prion diseases	0.233159	-
January	Progesterone-mediated oocyte maturation	0.0589549	-
January	Propanoate metabolism	0.0745791	-
January	Prostate cancer	0.0589549	-
January	Proteasome	0.0868486	-
January	Protein digestion and absorption	0.0368292	*
January	Protein export	0.217785	-
January	Protein folding and associated processing	0.00998456	**
January	Protein kinases	0.991605	-
January	Protein processing in endoplasmic reticulum	0.432373	-
January	Proximal tubule bicarbonate reclamation	0.0155765	*
January	Purine metabolism	0.0492491	*
January	Pyrimidine metabolism	0.02171	*
January	Pyruvate metabolism	0.0387844	*
January	RIG-I-like receptor signaling pathway	0.0127056	*
January	RNA degradation	0.675358	-
January	RNA polymerase	0.0202224	*
January	RNA transport	0.0208428	*
January	Renal cell carcinoma	0.0152027	*
January	Renin-angiotensin system	0.0666662	-
January	Replication, recombination and repair proteins	0.0265397	*
January	Restriction enzyme	0.296433	-
January	Retinol metabolism	0.124405	-
January	Riboflavin metabolism	0.186126	-
January	Ribosome	0.0482374	*
January	Ribosome Biogenesis	0.0159675	*
January	Ribosome biogenesis in eukaryotes	0.0809403	-
January	Salivary secretion	0.562376	-
January	Secondary bile acid biosynthesis	0.0651315	-
January	Secretion system	0.776476	-
January	Selenocompound metabolism	0.480943	-
January	Sesquiterpenoid biosynthesis	0.0403252	*
January	Shigellosis	0.0202398	*
January	Signal transduction mechanisms	0.137899	-
January	Small cell lung cancer	0.0126477	*
January	Sphingolipid metabolism	0.427963	-
January	Spliceosome	0.998683	-
January	Sporulation	0.054895	-
January	Staphylococcus aureus infection	0.302755	-
January	Starch and sucrose metabolism	0.225871	-
January	Steroid biosynthesis	0.273797	-
January	Steroid hormone biosynthesis	0.0538502	-
January	Stilbenoid, diarylheptanoid and gingerol biosynthesis	0.00541721	**
January	Streptomycin biosynthesis	0.517766	-
January	Styrene degradation	0.00432125	**
January	Sulfur metabolism	0.00791254	**
January	Sulfur relay system	0.194834	-
January	Synthesis and degradation of ketone bodies	0.00472561	**
January	Systemic lupus erythematosus	0.577352	-
January	Taurine and hypotaurine metabolism	0.744428	-
January	Terpenoid backbone biosynthesis	0.0608083	-
January	Tetracycline biosynthesis	0.172363	-
January	Thiamine metabolism	0.0143354	*
January	Toluene degradation	0.00260718	**
January	Toxoplasmosis	0.0143499	*
January	Transcription factors	0.323884	-
January	Transcription machinery	0.323884	-
January	Transcription related proteins	0.0997414	-
January	Translation factors	0.129806	-
January	Translation proteins	0.0123181	*
January	Transporters	0.380547	-
January	Tropane, piperidine and pyridine alkaloid biosynthesis	0.0953134	-
January	Tryptophan metabolism	0.00159243	**
January	Tuberculosis	0.0684003	-
January	Two-component system	0.983234	-
January	Type I diabetes mellitus	0.504286	-
January	Type II diabetes mellitus	0.0350053	*
January	Tyrosine metabolism	0.0730302	-
January	Ubiquinone and other terpenoid-quinone biosynthesis	0.00680471	**
January	Ubiquitin system	0.0143936	*
January	VEGF signaling pathway	0.170641	-
January	Valine, leucine and isoleucine biosynthesis	0.0143426	*
January	Valine, leucine and isoleucine degradation	0.0072838	**
January	Various types of N-glycan biosynthesis	0.0486386	*
January	Vasopressin-regulated water reabsorption	0.00494139	**
January	Vibrio cholerae infection	0.0743248	-
January	Vibrio cholerae pathogenic cycle	0.413531	-
January	Viral myocarditis	0.0143499	*
January	Vitamin B6 metabolism	0.857225	-
January	Wnt signaling pathway	0.293626	-
January	Xylene degradation	0.0602139	-
January	Zeatin biosynthesis	0.0956828	-
January	alpha-Linolenic acid metabolism	0.00181477	**
January	beta-Alanine metabolism	0.0207068	*
January	beta-Lactam resistance	0.00444979	**
January	mRNA surveillance pathway	0.391625	-
January	mTOR signaling pathway	0.391625	-
January	p53 signaling pathway	0.0143499	*
July	ABC transporters	0.0610477	-
July	Adipocytokine signaling pathway	0.043821	*
July	African trypanosomiasis	0.00133333	**
July	Alanine, aspartate and glutamate metabolism	0.340386	-
July	Aldosterone-regulated sodium reabsorption	0.562376	-
July	Alzheimer's disease	0.0112472	*
July	Amino acid metabolism	0.0336369	*
July	Amino acid related enzymes	0.0688031	-
July	Amino sugar and nucleotide sugar metabolism	0.073173	-
July	Aminoacyl-tRNA biosynthesis	0.030471	*
July	Aminobenzoate degradation	0.00596549	**
July	Amoebiasis	0.0298976	*
July	Amyotrophic lateral sclerosis (ALS)	0.0234342	*
July	Antigen processing and presentation	0.0589549	-
July	Apoptosis	0.0223977	*
July	Arachidonic acid metabolism	0.0253432	*
July	Arginine and proline metabolism	0.0159594	*
July	Ascorbate and aldarate metabolism	0.578029	-
July	Atrazine degradation	0.00110976	**
July	Bacterial chemotaxis	0.65229	-
July	Bacterial invasion of epithelial cells	0.255164	-
July	Bacterial motility proteins	0.862987	-
July	Bacterial secretion system	0.362043	-
July	Bacterial toxins	0.118422	-
July	Basal transcription factors	0.361567	-
July	Base excision repair	0.187348	-
July	Benzoate degradation	0.00759562	**
July	Betalain biosynthesis	0.213992	-
July	Bile secretion	0.0963107	-
July	Biosynthesis and biodegradation of secondary metabolites	0.366676	-
July	Biosynthesis of ansamycins	0.302076	-
July	Biosynthesis of siderophore group nonribosomal peptides	0.835585	-
July	Biosynthesis of type II polyketide backbone	0.125033	-
July	Biosynthesis of type II polyketide products	0.0198224	*
July	Biosynthesis of unsaturated fatty acids	0.00419855	**
July	Biosynthesis of vancomycin group antibiotics	0.202411	-
July	Biotin metabolism	0.0242849	*
July	Bisphenol degradation	0.0320316	*
July	Bladder cancer	0.0367194	*
July	Butanoate metabolism	0.00317401	**
July	Butirosin and neomycin biosynthesis	0.255285	-
July	C5-Branched dibasic acid metabolism	0.0352855	*
July	Caffeine metabolism	0.00019194	***
July	Calcium signaling pathway	0.00261321	**
July	Caprolactam degradation	0.0224428	*
July	Carbohydrate digestion and absorption	0.258093	-
July	Carbohydrate metabolism	0.974141	-
July	Carbon fixation in photosynthetic organisms	0.494353	-
July	Carbon fixation pathways in prokaryotes	0.521392	-
July	Cardiac muscle contraction	0.0223303	*
July	Carotenoid biosynthesis	0.0101176	*
July	Cell cycle	0.391625	-
July	Cell cycle - Caulobacter	0.767972	-
July	Cell division	0.556664	-
July	Cell motility and secretion	0.210943	-
July	Cellular antigens	0.0222294	*
July	Chagas disease (American trypanosomiasis)	0.000580156	***
July	Chaperones and folding catalysts	0.252966	-
July	Chloroalkane and chloroalkene degradation	0.0355678	*
July	Chlorocyclohexane and chlorobenzene degradation	0.00437042	**
July	Cholinergic synapse	0.110501	-
July	Chromosome	0.000508562	***
July	Chronic myeloid leukemia	0.355386	-
July	Citrate cycle (TCA cycle)	0.0235167	*
July	Colorectal cancer	0.0143499	*
July	Cyanoamino acid metabolism	0.0596251	-
July	Cysteine and methionine metabolism	0.696777	-
July	Cytochrome P450	0.0447007	*
July	Cytoskeleton proteins	0.0020508	**
July	D-Alanine metabolism	0.0139202	*
July	D-Arginine and D-ornithine metabolism	0.0933062	-
July	D-Glutamine and D-glutamate metabolism	0.0412073	*
July	DNA repair and recombination proteins	0.423591	-
July	DNA replication	0.0756416	-
July	DNA replication proteins	0.0136269	*
July	Dioxin degradation	0.144127	-
July	Drug metabolism - cytochrome P450	0.0234342	*
July	Drug metabolism - other enzymes	0.00791254	**
July	Electron transfer carriers	0.13803	-
July	Endocrine and other factor-regulated calcium reabsorption	0.562376	-
July	Endocytosis	0.384358	-
July	Energy metabolism	0.178117	-
July	Epithelial cell signaling in Helicobacter pylori infection	0.0226013	*
July	ErbB signaling pathway	0.110501	-
July	Ether lipid metabolism	0.268144	-
July	Ethylbenzene degradation	0.0020046	**
July	Fatty acid biosynthesis	0.0683	-
July	Fatty acid elongation in mitochondria	0.00741671	**
July	Fatty acid metabolism	0.00849886	**
July	Fc gamma R-mediated phagocytosis	0.384358	-
July	Flagellar assembly	0.608482	-
July	Flavone and flavonol biosynthesis	0.923526	-
July	Flavonoid biosynthesis	0.216581	-
July	Fluorobenzoate degradation	0.0149887	*
July	Folate biosynthesis	0.00808411	**
July	Fructose and mannose metabolism	0.127778	-
July	Function unknown	0.0358167	*
July	G protein-coupled receptors	0.0340561	*
July	Galactose metabolism	0.0591	-
July	Gastric acid secretion	0.103433	-
July	General function prediction only	0.20832	-
July	Geraniol degradation	0.0102525	*
July	Germination	0.141955	-
July	Glioma	0.110501	-
July	Glutamatergic synapse	0.0432599	*
July	Glutathione metabolism	0.00329579	**
July	Glycan biosynthesis and metabolism	0.0813746	-
July	Glycerolipid metabolism	0.11512	-
July	Glycerophospholipid metabolism	0.0394061	*
July	Glycine, serine and threonine metabolism	0.00340988	**
July	Glycolysis / Gluconeogenesis	0.716158	-
July	Glycosaminoglycan degradation	0.0791869	-
July	Glycosphingolipid biosynthesis - ganglio series	0.0372531	*
July	Glycosphingolipid biosynthesis - globo series	0.0841504	-
July	Glycosyltransferases	0.296433	-
July	Glyoxylate and dicarboxylate metabolism	0.0432599	*
July	GnRH signaling pathway	0.40291	-
July	Hematopoietic cell lineage	0.0668021	-
July	Hepatitis C	0.391625	-
July	Histidine metabolism	0.0085032	**
July	Homologous recombination	0.0996452	-
July	Huntington's disease	0.0239458	*
July	Hypertrophic cardiomyopathy (HCM)	0.361316	-
July	Indole alkaloid biosynthesis	0.042577	*
July	Influenza A	0.0143499	*
July	Inorganic ion transport and metabolism	0.122399	-
July	Inositol phosphate metabolism	0.0608083	-
July	Insulin signaling pathway	0.402279	-
July	Ion channels	0.0089164	**
July	Isoflavonoid biosynthesis	0.000999903	***
July	Isoquinoline alkaloid biosynthesis	0.115895	-
July	Leishmaniasis	0.170641	-
July	Limonene and pinene degradation	0.00146933	**
July	Linoleic acid metabolism	0.00735114	**
July	Lipid biosynthesis proteins	0.00874969	**
July	Lipid metabolism	0.775944	-
July	Lipoic acid metabolism	0.00972852	**
July	Lipopolysaccharide biosynthesis	0.0781905	-
July	Lipopolysaccharide biosynthesis proteins	0.150336	-
July	Long-term potentiation	0.110501	-
July	Lysine biosynthesis	0.145018	-
July	Lysine degradation	0.00369152	**
July	Lysosome	0.0444332	*
July	MAPK signaling pathway - yeast	0.395036	-
July	Measles	0.391625	-
July	Meiosis - yeast	0.000925873	***
July	Melanogenesis	0.428711	-
July	Membrane and intracellular structural molecules	0.0549491	-
July	Metabolism of cofactors and vitamins	0.95747	-
July	Metabolism of xenobiotics by cytochrome P450	0.0209585	*
July	Methane metabolism	0.694723	-
July	Mineral absorption	0.424862	-
July	Mismatch repair	0.026807	*
July	N-Glycan biosynthesis	0.0347273	*
July	NOD-like receptor signaling pathway	0.064055	-
July	Naphthalene degradation	0.11523	-
July	Neurotrophin signaling pathway	0.110501	-
July	Nicotinate and nicotinamide metabolism	0.436821	-
July	Nitrogen metabolism	0.0138357	*
July	Nitrotoluene degradation	0.0113506	*
July	Non-homologous end-joining	0.000363051	***
July	Notch signaling pathway	0.355386	-
July	Novobiocin biosynthesis	0.320441	-
July	Nucleotide excision repair	0.209773	-
July	Nucleotide metabolism	0.0428118	*
July	Olfactory transduction	0.110501	-
July	One carbon pool by folate	0.709155	-
July	Oocyte meiosis	0.110501	-
July	Other glycan degradation	0.051183	-
July	Other ion-coupled transporters	0.0358881	*
July	Other transporters	0.0532957	-
July	Others	0.0960536	-
July	Oxidative phosphorylation	0.0162855	*
July	PPAR signaling pathway	0.0639922	-
July	Pancreatic secretion	0.562376	-
July	Pantothenate and CoA biosynthesis	0.760546	-
July	Parkinson's disease	0.0164344	*
July	Pathogenic Escherichia coli infection	0.167588	-
July	Pathways in cancer	0.0383625	*
July	Penicillin and cephalosporin biosynthesis	0.00768936	**
July	Pentose and glucuronate interconversions	0.194291	-
July	Pentose phosphate pathway	0.559811	-
July	Peptidases	0.0136684	*
July	Peptidoglycan biosynthesis	0.0109425	*
July	Peroxisome	0.0040877	**
July	Pertussis	0.435149	-
July	Phagosome	0.391625	-
July	Phenylalanine metabolism	0.00260314	**
July	Phenylalanine, tyrosine and tryptophan biosynthesis	0.279306	-
July	Phenylpropanoid biosynthesis	0.123104	-
July	Phosphatidylinositol signaling system	0.199144	-
July	Phosphonate and phosphinate metabolism	0.937612	-
July	Phosphotransferase system (PTS)	0.0502814	-
July	Photosynthesis	0.997526	-
July	Photosynthesis - antenna proteins	0.0158027	*
July	Photosynthesis proteins	0.995838	-
July	Phototransduction - fly	0.110501	-
July	Plant-pathogen interaction	0.0647813	-
July	Polycyclic aromatic hydrocarbon degradation	0.00242767	**
July	Polyketide sugar unit biosynthesis	0.465465	-
July	Pores ion channels	0.0525909	-
July	Porphyrin and chlorophyll metabolism	0.021224	*
July	Prenyltransferases	0.717458	-
July	Primary bile acid biosynthesis	0.099357	-
July	Primary immunodeficiency	0.377244	-
July	Prion diseases	0.233159	-
July	Progesterone-mediated oocyte maturation	0.0589549	-
July	Propanoate metabolism	0.0745791	-
July	Prostate cancer	0.0589549	-
July	Proteasome	0.0868486	-
July	Protein digestion and absorption	0.0368292	*
July	Protein export	0.217785	-
July	Protein folding and associated processing	0.00998456	**
July	Protein kinases	0.991605	-
July	Protein processing in endoplasmic reticulum	0.432373	-
July	Proximal tubule bicarbonate reclamation	0.0155765	*
July	Purine metabolism	0.0492491	*
July	Pyrimidine metabolism	0.02171	*
July	Pyruvate metabolism	0.0387844	*
July	RIG-I-like receptor signaling pathway	0.0127056	*
July	RNA degradation	0.675358	-
July	RNA polymerase	0.0202224	*
July	RNA transport	0.0208428	*
July	Renal cell carcinoma	0.0152027	*
July	Renin-angiotensin system	0.0666662	-
July	Replication, recombination and repair proteins	0.0265397	*
July	Restriction enzyme	0.296433	-
July	Retinol metabolism	0.124405	-
July	Riboflavin metabolism	0.186126	-
July	Ribosome	0.0482374	*
July	Ribosome Biogenesis	0.0159675	*
July	Ribosome biogenesis in eukaryotes	0.0809403	-
July	Salivary secretion	0.562376	-
July	Secondary bile acid biosynthesis	0.0651315	-
July	Secretion system	0.776476	-
July	Selenocompound metabolism	0.480943	-
July	Sesquiterpenoid biosynthesis	0.0403252	*
July	Shigellosis	0.0202398	*
July	Signal transduction mechanisms	0.137899	-
July	Small cell lung cancer	0.0126477	*
July	Sphingolipid metabolism	0.427963	-
July	Spliceosome	0.998683	-
July	Sporulation	0.054895	-
July	Staphylococcus aureus infection	0.302755	-
July	Starch and sucrose metabolism	0.225871	-
July	Steroid biosynthesis	0.273797	-
July	Steroid hormone biosynthesis	0.0538502	-
July	Stilbenoid, diarylheptanoid and gingerol biosynthesis	0.00541721	**
July	Streptomycin biosynthesis	0.517766	-
July	Styrene degradation	0.00432125	**
July	Sulfur metabolism	0.00791254	**
July	Sulfur relay system	0.194834	-
July	Synthesis and degradation of ketone bodies	0.00472561	**
July	Systemic lupus erythematosus	0.577352	-
July	Taurine and hypotaurine metabolism	0.744428	-
July	Terpenoid backbone biosynthesis	0.0608083	-
July	Tetracycline biosynthesis	0.172363	-
July	Thiamine metabolism	0.0143354	*
July	Toluene degradation	0.00260718	**
July	Toxoplasmosis	0.0143499	*
July	Transcription factors	0.323884	-
July	Transcription machinery	0.323884	-
July	Transcription related proteins	0.0997414	-
July	Translation factors	0.129806	-
July	Translation proteins	0.0123181	*
July	Transporters	0.380547	-
July	Tropane, piperidine and pyridine alkaloid biosynthesis	0.0953134	-
July	Tryptophan metabolism	0.00159243	**
July	Tuberculosis	0.0684003	-
July	Two-component system	0.983234	-
July	Type I diabetes mellitus	0.504286	-
July	Type II diabetes mellitus	0.0350053	*
July	Tyrosine metabolism	0.0730302	-
July	Ubiquinone and other terpenoid-quinone biosynthesis	0.00680471	**
July	Ubiquitin system	0.0143936	*
July	VEGF signaling pathway	0.170641	-
July	Valine, leucine and isoleucine biosynthesis	0.0143426	*
July	Valine, leucine and isoleucine degradation	0.0072838	**
July	Various types of N-glycan biosynthesis	0.0486386	*
July	Vasopressin-regulated water reabsorption	0.00494139	**
July	Vibrio cholerae infection	0.0743248	-
July	Vibrio cholerae pathogenic cycle	0.413531	-
July	Viral myocarditis	0.0143499	*
July	Vitamin B6 metabolism	0.857225	-
July	Wnt signaling pathway	0.293626	-
July	Xylene degradation	0.0602139	-
July	Zeatin biosynthesis	0.0956828	-
July	alpha-Linolenic acid metabolism	0.00181477	**
July	beta-Alanine metabolism	0.0207068	*
July	beta-Lactam resistance	0.00444979	**
July	mRNA surveillance pathway	0.391625	-
July	mTOR signaling pathway	0.391625	-
July	p53 signaling pathway	0.0143499	*
October	ABC transporters	0.0610477	-
October	Adipocytokine signaling pathway	0.043821	*
October	African trypanosomiasis	0.00133333	**
October	Alanine, aspartate and glutamate metabolism	0.340386	-
October	Aldosterone-regulated sodium reabsorption	0.562376	-
October	Alzheimer's disease	0.0112472	*
October	Amino acid metabolism	0.0336369	*
October	Amino acid related enzymes	0.0688031	-
October	Amino sugar and nucleotide sugar metabolism	0.073173	-
October	Aminoacyl-tRNA biosynthesis	0.030471	*
October	Aminobenzoate degradation	0.00596549	**
October	Amoebiasis	0.0298976	*
October	Amyotrophic lateral sclerosis (ALS)	0.0234342	*
October	Antigen processing and presentation	0.0589549	-
October	Apoptosis	0.0223977	*
October	Arachidonic acid metabolism	0.0253432	*
October	Arginine and proline metabolism	0.0159594	*
October	Ascorbate and aldarate metabolism	0.578029	-
October	Atrazine degradation	0.00110976	**
October	Bacterial chemotaxis	0.65229	-
October	Bacterial invasion of epithelial cells	0.255164	-
October	Bacterial motility proteins	0.862987	-
October	Bacterial secretion system	0.362043	-
October	Bacterial toxins	0.118422	-
October	Basal transcription factors	0.361567	-
October	Base excision repair	0.187348	-
October	Benzoate degradation	0.00759562	**
October	Betalain biosynthesis	0.213992	-
October	Bile secretion	0.0963107	-
October	Biosynthesis and biodegradation of secondary metabolites	0.366676	-
October	Biosynthesis of ansamycins	0.302076	-
October	Biosynthesis of siderophore group nonribosomal peptides	0.835585	-
October	Biosynthesis of type II polyketide backbone	0.125033	-
October	Biosynthesis of type II polyketide products	0.0198224	*
October	Biosynthesis of unsaturated fatty acids	0.00419855	**
October	Biosynthesis of vancomycin group antibiotics	0.202411	-
October	Biotin metabolism	0.0242849	*
October	Bisphenol degradation	0.0320316	*
October	Bladder cancer	0.0367194	*
October	Butanoate metabolism	0.00317401	**
October	Butirosin and neomycin biosynthesis	0.255285	-
October	C5-Branched dibasic acid metabolism	0.0352855	*
October	Caffeine metabolism	0.00019194	***
October	Calcium signaling pathway	0.00261321	**
October	Caprolactam degradation	0.0224428	*
October	Carbohydrate digestion and absorption	0.258093	-
October	Carbohydrate metabolism	0.974141	-
October	Carbon fixation in photosynthetic organisms	0.494353	-
October	Carbon fixation pathways in prokaryotes	0.521392	-
October	Cardiac muscle contraction	0.0223303	*
October	Carotenoid biosynthesis	0.0101176	*
October	Cell cycle	0.391625	-
October	Cell cycle - Caulobacter	0.767972	-
October	Cell division	0.556664	-
October	Cell motility and secretion	0.210943	-
October	Cellular antigens	0.0222294	*
October	Chagas disease (American trypanosomiasis)	0.000580156	***
October	Chaperones and folding catalysts	0.252966	-
October	Chloroalkane and chloroalkene degradation	0.0355678	*
October	Chlorocyclohexane and chlorobenzene degradation	0.00437042	**
October	Cholinergic synapse	0.110501	-
October	Chromosome	0.000508562	***
October	Chronic myeloid leukemia	0.355386	-
October	Citrate cycle (TCA cycle)	0.0235167	*
October	Colorectal cancer	0.0143499	*
October	Cyanoamino acid metabolism	0.0596251	-
October	Cysteine and methionine metabolism	0.696777	-
October	Cytochrome P450	0.0447007	*
October	Cytoskeleton proteins	0.0020508	**
October	D-Alanine metabolism	0.0139202	*
October	D-Arginine and D-ornithine metabolism	0.0933062	-
October	D-Glutamine and D-glutamate metabolism	0.0412073	*
October	DNA repair and recombination proteins	0.423591	-
October	DNA replication	0.0756416	-
October	DNA replication proteins	0.0136269	*
October	Dioxin degradation	0.144127	-
October	Drug metabolism - cytochrome P450	0.0234342	*
October	Drug metabolism - other enzymes	0.00791254	**
October	Electron transfer carriers	0.13803	-
October	Endocrine and other factor-regulated calcium reabsorption	0.562376	-
October	Endocytosis	0.384358	-
October	Energy metabolism	0.178117	-
October	Epithelial cell signaling in Helicobacter pylori infection	0.0226013	*
October	ErbB signaling pathway	0.110501	-
October	Ether lipid metabolism	0.268144	-
October	Ethylbenzene degradation	0.0020046	**
October	Fatty acid biosynthesis	0.0683	-
October	Fatty acid elongation in mitochondria	0.00741671	**
October	Fatty acid metabolism	0.00849886	**
October	Fc gamma R-mediated phagocytosis	0.384358	-
October	Flagellar assembly	0.608482	-
October	Flavone and flavonol biosynthesis	0.923526	-
October	Flavonoid biosynthesis	0.216581	-
October	Fluorobenzoate degradation	0.0149887	*
October	Folate biosynthesis	0.00808411	**
October	Fructose and mannose metabolism	0.127778	-
October	Function unknown	0.0358167	*
October	G protein-coupled receptors	0.0340561	*
October	Galactose metabolism	0.0591	-
October	Gastric acid secretion	0.103433	-
October	General function prediction only	0.20832	-
October	Geraniol degradation	0.0102525	*
October	Germination	0.141955	-
October	Glioma	0.110501	-
October	Glutamatergic synapse	0.0432599	*
October	Glutathione metabolism	0.00329579	**
October	Glycan biosynthesis and metabolism	0.0813746	-
October	Glycerolipid metabolism	0.11512	-
October	Glycerophospholipid metabolism	0.0394061	*
October	Glycine, serine and threonine metabolism	0.00340988	**
October	Glycolysis / Gluconeogenesis	0.716158	-
October	Glycosaminoglycan degradation	0.0791869	-
October	Glycosphingolipid biosynthesis - ganglio series	0.0372531	*
October	Glycosphingolipid biosynthesis - globo series	0.0841504	-
October	Glycosyltransferases	0.296433	-
October	Glyoxylate and dicarboxylate metabolism	0.0432599	*
October	GnRH signaling pathway	0.40291	-
October	Hematopoietic cell lineage	0.0668021	-
October	Hepatitis C	0.391625	-
October	Histidine metabolism	0.0085032	**
October	Homologous recombination	0.0996452	-
October	Huntington's disease	0.0239458	*
October	Hypertrophic cardiomyopathy (HCM)	0.361316	-
October	Indole alkaloid biosynthesis	0.042577	*
October	Influenza A	0.0143499	*
October	Inorganic ion transport and metabolism	0.122399	-
October	Inositol phosphate metabolism	0.0608083	-
October	Insulin signaling pathway	0.402279	-
October	Ion channels	0.0089164	**
October	Isoflavonoid biosynthesis	0.000999903	***
October	Isoquinoline alkaloid biosynthesis	0.115895	-
October	Leishmaniasis	0.170641	-
October	Limonene and pinene degradation	0.00146933	**
October	Linoleic acid metabolism	0.00735114	**
October	Lipid biosynthesis proteins	0.00874969	**
October	Lipid metabolism	0.775944	-
October	Lipoic acid metabolism	0.00972852	**
October	Lipopolysaccharide biosynthesis	0.0781905	-
October	Lipopolysaccharide biosynthesis proteins	0.150336	-
October	Long-term potentiation	0.110501	-
October	Lysine biosynthesis	0.145018	-
October	Lysine degradation	0.00369152	**
October	Lysosome	0.0444332	*
October	MAPK signaling pathway - yeast	0.395036	-
October	Measles	0.391625	-
October	Meiosis - yeast	0.000925873	***
October	Melanogenesis	0.428711	-
October	Membrane and intracellular structural molecules	0.0549491	-
October	Metabolism of cofactors and vitamins	0.95747	-
October	Metabolism of xenobiotics by cytochrome P450	0.0209585	*
October	Methane metabolism	0.694723	-
October	Mineral absorption	0.424862	-
October	Mismatch repair	0.026807	*
October	N-Glycan biosynthesis	0.0347273	*
October	NOD-like receptor signaling pathway	0.064055	-
October	Naphthalene degradation	0.11523	-
October	Neurotrophin signaling pathway	0.110501	-
October	Nicotinate and nicotinamide metabolism	0.436821	-
October	Nitrogen metabolism	0.0138357	*
October	Nitrotoluene degradation	0.0113506	*
October	Non-homologous end-joining	0.000363051	***
October	Notch signaling pathway	0.355386	-
October	Novobiocin biosynthesis	0.320441	-
October	Nucleotide excision repair	0.209773	-
October	Nucleotide metabolism	0.0428118	*
October	Olfactory transduction	0.110501	-
October	One carbon pool by folate	0.709155	-
October	Oocyte meiosis	0.110501	-
October	Other glycan degradation	0.051183	-
October	Other ion-coupled transporters	0.0358881	*
October	Other transporters	0.0532957	-
October	Others	0.0960536	-
October	Oxidative phosphorylation	0.0162855	*
October	PPAR signaling pathway	0.0639922	-
October	Pancreatic secretion	0.562376	-
October	Pantothenate and CoA biosynthesis	0.760546	-
October	Parkinson's disease	0.0164344	*
October	Pathogenic Escherichia coli infection	0.167588	-
October	Pathways in cancer	0.0383625	*
October	Penicillin and cephalosporin biosynthesis	0.00768936	**
October	Pentose and glucuronate interconversions	0.194291	-
October	Pentose phosphate pathway	0.559811	-
October	Peptidases	0.0136684	*
October	Peptidoglycan biosynthesis	0.0109425	*
October	Peroxisome	0.0040877	**
October	Pertussis	0.435149	-
October	Phagosome	0.391625	-
October	Phenylalanine metabolism	0.00260314	**
October	Phenylalanine, tyrosine and tryptophan biosynthesis	0.279306	-
October	Phenylpropanoid biosynthesis	0.123104	-
October	Phosphatidylinositol signaling system	0.199144	-
October	Phosphonate and phosphinate metabolism	0.937612	-
October	Phosphotransferase system (PTS)	0.0502814	-
October	Photosynthesis	0.997526	-
October	Photosynthesis - antenna proteins	0.0158027	*
October	Photosynthesis proteins	0.995838	-
October	Phototransduction - fly	0.110501	-
October	Plant-pathogen interaction	0.0647813	-
October	Polycyclic aromatic hydrocarbon degradation	0.00242767	**
October	Polyketide sugar unit biosynthesis	0.465465	-
October	Pores ion channels	0.0525909	-
October	Porphyrin and chlorophyll metabolism	0.021224	*
October	Prenyltransferases	0.717458	-
October	Primary bile acid biosynthesis	0.099357	-
October	Primary immunodeficiency	0.377244	-
October	Prion diseases	0.233159	-
October	Progesterone-mediated oocyte maturation	0.0589549	-
October	Propanoate metabolism	0.0745791	-
October	Prostate cancer	0.0589549	-
October	Proteasome	0.0868486	-
October	Protein digestion and absorption	0.0368292	*
October	Protein export	0.217785	-
October	Protein folding and associated processing	0.00998456	**
October	Protein kinases	0.991605	-
October	Protein processing in endoplasmic reticulum	0.432373	-
October	Proximal tubule bicarbonate reclamation	0.0155765	*
October	Purine metabolism	0.0492491	*
October	Pyrimidine metabolism	0.02171	*
October	Pyruvate metabolism	0.0387844	*
October	RIG-I-like receptor signaling pathway	0.0127056	*
October	RNA degradation	0.675358	-
October	RNA polymerase	0.0202224	*
October	RNA transport	0.0208428	*
October	Renal cell carcinoma	0.0152027	*
October	Renin-angiotensin system	0.0666662	-
October	Replication, recombination and repair proteins	0.0265397	*
October	Restriction enzyme	0.296433	-
October	Retinol metabolism	0.124405	-
October	Riboflavin metabolism	0.186126	-
October	Ribosome	0.0482374	*
October	Ribosome Biogenesis	0.0159675	*
October	Ribosome biogenesis in eukaryotes	0.0809403	-
October	Salivary secretion	0.562376	-
October	Secondary bile acid biosynthesis	0.0651315	-
October	Secretion system	0.776476	-
October	Selenocompound metabolism	0.480943	-
October	Sesquiterpenoid biosynthesis	0.0403252	*
October	Shigellosis	0.0202398	*
October	Signal transduction mechanisms	0.137899	-
October	Small cell lung cancer	0.0126477	*
October	Sphingolipid metabolism	0.427963	-
October	Spliceosome	0.998683	-
October	Sporulation	0.054895	-
October	Staphylococcus aureus infection	0.302755	-
October	Starch and sucrose metabolism	0.225871	-
October	Steroid biosynthesis	0.273797	-
October	Steroid hormone biosynthesis	0.0538502	-
October	Stilbenoid, diarylheptanoid and gingerol biosynthesis	0.00541721	**
October	Streptomycin biosynthesis	0.517766	-
October	Styrene degradation	0.00432125	**
October	Sulfur metabolism	0.00791254	**
October	Sulfur relay system	0.194834	-
October	Synthesis and degradation of ketone bodies	0.00472561	**
October	Systemic lupus erythematosus	0.577352	-
October	Taurine and hypotaurine metabolism	0.744428	-
October	Terpenoid backbone biosynthesis	0.0608083	-
October	Tetracycline biosynthesis	0.172363	-
October	Thiamine metabolism	0.0143354	*
October	Toluene degradation	0.00260718	**
October	Toxoplasmosis	0.0143499	*
October	Transcription factors	0.323884	-
October	Transcription machinery	0.323884	-
October	Transcription related proteins	0.0997414	-
October	Translation factors	0.129806	-
October	Translation proteins	0.0123181	*
October	Transporters	0.380547	-
October	Tropane, piperidine and pyridine alkaloid biosynthesis	0.0953134	-
October	Tryptophan metabolism	0.00159243	**
October	Tuberculosis	0.0684003	-
October	Two-component system	0.983234	-
October	Type I diabetes mellitus	0.504286	-
October	Type II diabetes mellitus	0.0350053	*
October	Tyrosine metabolism	0.0730302	-
October	Ubiquinone and other terpenoid-quinone biosynthesis	0.00680471	**
October	Ubiquitin system	0.0143936	*
October	VEGF signaling pathway	0.170641	-
October	Valine, leucine and isoleucine biosynthesis	0.0143426	*
October	Valine, leucine and isoleucine degradation	0.0072838	**
October	Various types of N-glycan biosynthesis	0.0486386	*
October	Vasopressin-regulated water reabsorption	0.00494139	**
October	Vibrio cholerae infection	0.0743248	-
October	Vibrio cholerae pathogenic cycle	0.413531	-
October	Viral myocarditis	0.0143499	*
October	Vitamin B6 metabolism	0.857225	-
October	Wnt signaling pathway	0.293626	-
October	Xylene degradation	0.0602139	-
October	Zeatin biosynthesis	0.0956828	-
October	alpha-Linolenic acid metabolism	0.00181477	**
October	beta-Alanine metabolism	0.0207068	*
October	beta-Lactam resistance	0.00444979	**
October	mRNA surveillance pathway	0.391625	-
October	mTOR signaling pathway	0.391625	-
October	p53 signaling pathway	0.0143499	*
