# Supplementary material for: Seasonal Changes and Age-Related Effects on the Intestinal Microbiota of Captive Chinese Monals (Lophophorus lhuysii)
Source: Animals (Basel). 2024 Nov 26;14(23):3418. doi: 10.3390/ani14233418 (PMC11640307; doi:10.3390/ani14233418)
Supplement: Supplementary file 1 [file animals-14-03418-s001.zip › Supplementary Table S6.xlsx]

## Sheet: Sheet1
Supplementary Table 6:Predicted functions of KEGG level 3 pathways for the Chinese monal in different ages.
Group	description	p_value	sign
mid_aged	ABC transporters	0.310471	-
mid_aged	Adipocytokine signaling pathway	0.0247517	*
mid_aged	African trypanosomiasis	0.350626	-
mid_aged	Alanine, aspartate and glutamate metabolism	0.692262	-
mid_aged	Aldosterone-regulated sodium reabsorption	0.334282	-
mid_aged	Alzheimer's disease	0.122043	-
mid_aged	Amino acid metabolism	0.0684188	-
mid_aged	Amino acid related enzymes	0.510803	-
mid_aged	Amino sugar and nucleotide sugar metabolism	0.0347317	*
mid_aged	Aminoacyl-tRNA biosynthesis	0.473067	-
mid_aged	Aminobenzoate degradation	0.145096	-
mid_aged	Amoebiasis	0.400732	-
mid_aged	Amyotrophic lateral sclerosis (ALS)	0.0619832	-
mid_aged	Antigen processing and presentation	0.555553	-
mid_aged	Apoptosis	0.0779116	-
mid_aged	Arachidonic acid metabolism	0.216066	-
mid_aged	Arginine and proline metabolism	0.435423	-
mid_aged	Ascorbate and aldarate metabolism	0.8481	-
mid_aged	Atrazine degradation	0.154922	-
mid_aged	Bacterial chemotaxis	0.535632	-
mid_aged	Bacterial invasion of epithelial cells	0.2739	-
mid_aged	Bacterial motility proteins	0.602607	-
mid_aged	Bacterial secretion system	0.240128	-
mid_aged	Bacterial toxins	0.384337	-
mid_aged	Basal transcription factors	0.253843	-
mid_aged	Base excision repair	0.781672	-
mid_aged	Benzoate degradation	0.0203915	*
mid_aged	Betalain biosynthesis	0.184764	-
mid_aged	Bile secretion	0.300793	-
mid_aged	Biosynthesis and biodegradation of secondary metabolites	0.593685	-
mid_aged	Biosynthesis of ansamycins	0.247642	-
mid_aged	Biosynthesis of siderophore group nonribosomal peptides	0.133858	-
mid_aged	Biosynthesis of type II polyketide backbone	0.745268	-
mid_aged	Biosynthesis of type II polyketide products	0.290273	-
mid_aged	Biosynthesis of unsaturated fatty acids	0.130389	-
mid_aged	Biosynthesis of vancomycin group antibiotics	0.856725	-
mid_aged	Biotin metabolism	0.497587	-
mid_aged	Bisphenol degradation	0.458763	-
mid_aged	Bladder cancer	0.915609	-
mid_aged	Butanoate metabolism	0.0801412	-
mid_aged	Butirosin and neomycin biosynthesis	0.630722	-
mid_aged	C5-Branched dibasic acid metabolism	0.598531	-
mid_aged	Caffeine metabolism	0.348524	-
mid_aged	Calcium signaling pathway	0.575481	-
mid_aged	Caprolactam degradation	0.0669052	-
mid_aged	Carbohydrate digestion and absorption	0.439657	-
mid_aged	Carbohydrate metabolism	0.115027	-
mid_aged	Carbon fixation in photosynthetic organisms	0.0714018	-
mid_aged	Carbon fixation pathways in prokaryotes	0.427173	-
mid_aged	Cardiac muscle contraction	0.115193	-
mid_aged	Carotenoid biosynthesis	0.711267	-
mid_aged	Cell cycle	0.334282	-
mid_aged	Cell cycle - Caulobacter	0.700819	-
mid_aged	Cell division	0.761392	-
mid_aged	Cell motility and secretion	0.434482	-
mid_aged	Cellular antigens	0.0909937	-
mid_aged	Chagas disease (American trypanosomiasis)	0.325938	-
mid_aged	Chaperones and folding catalysts	0.582204	-
mid_aged	Chloroalkane and chloroalkene degradation	0.0402957	*
mid_aged	Chlorocyclohexane and chlorobenzene degradation	0.184049	-
mid_aged	Cholinergic synapse	0.28355	-
mid_aged	Chromosome	0.438494	-
mid_aged	Chronic myeloid leukemia	0.191289	-
mid_aged	Citrate cycle (TCA cycle)	0.459373	-
mid_aged	Clavulanic acid biosynthesis	0.334282	-
mid_aged	Colorectal cancer	0.12252	-
mid_aged	Cyanoamino acid metabolism	0.0960153	-
mid_aged	Cysteine and methionine metabolism	0.993163	-
mid_aged	Cytochrome P450	0.563603	-
mid_aged	Cytoskeleton proteins	0.790094	-
mid_aged	D-Alanine metabolism	0.103526	-
mid_aged	D-Arginine and D-ornithine metabolism	0.0366909	*
mid_aged	D-Glutamine and D-glutamate metabolism	0.301503	-
mid_aged	DNA repair and recombination proteins	0.343503	-
mid_aged	DNA replication	0.522946	-
mid_aged	DNA replication proteins	0.44628	-
mid_aged	Dioxin degradation	0.734337	-
mid_aged	Drug metabolism - cytochrome P450	0.247252	-
mid_aged	Drug metabolism - other enzymes	0.142818	-
mid_aged	Electron transfer carriers	0.0999492	-
mid_aged	Endocrine and other factor-regulated calcium reabsorption	0.334282	-
mid_aged	Endocytosis	0.220002	-
mid_aged	Energy metabolism	0.839641	-
mid_aged	Epithelial cell signaling in Helicobacter pylori infection	0.302045	-
mid_aged	ErbB signaling pathway	0.28355	-
mid_aged	Ether lipid metabolism	0.138341	-
mid_aged	Ethylbenzene degradation	0.109807	-
mid_aged	Fatty acid biosynthesis	0.243299	-
mid_aged	Fatty acid elongation in mitochondria	0.365734	-
mid_aged	Fatty acid metabolism	0.0284178	*
mid_aged	Fc gamma R-mediated phagocytosis	0.220002	-
mid_aged	Flagellar assembly	0.75223	-
mid_aged	Flavone and flavonol biosynthesis	0.0572357	-
mid_aged	Flavonoid biosynthesis	0.315939	-
mid_aged	Fluorobenzoate degradation	0.237015	-
mid_aged	Folate biosynthesis	0.163511	-
mid_aged	Fructose and mannose metabolism	0.0292648	*
mid_aged	Function unknown	0.372572	-
mid_aged	G protein-coupled receptors	0.860402	-
mid_aged	Galactose metabolism	0.0588007	-
mid_aged	Gastric acid secretion	0.214056	-
mid_aged	General function prediction only	0.211472	-
mid_aged	Geraniol degradation	0.051809	-
mid_aged	Germination	0.325272	-
mid_aged	Glioma	0.28355	-
mid_aged	Glutamatergic synapse	0.184285	-
mid_aged	Glutathione metabolism	0.511162	-
mid_aged	Glycan biosynthesis and metabolism	0.261845	-
mid_aged	Glycerolipid metabolism	0.79598	-
mid_aged	Glycerophospholipid metabolism	0.168302	-
mid_aged	Glycine, serine and threonine metabolism	0.107797	-
mid_aged	Glycolysis / Gluconeogenesis	0.379122	-
mid_aged	Glycosaminoglycan degradation	0.435089	-
mid_aged	Glycosphingolipid biosynthesis - ganglio series	0.213549	-
mid_aged	Glycosphingolipid biosynthesis - globo series	0.34107	-
mid_aged	Glycosyltransferases	0.300916	-
mid_aged	Glyoxylate and dicarboxylate metabolism	0.0842757	-
mid_aged	GnRH signaling pathway	0.215806	-
mid_aged	Hematopoietic cell lineage	0.0907743	-
mid_aged	Hepatitis C	0.334282	-
mid_aged	Histidine metabolism	0.0678372	-
mid_aged	Homologous recombination	0.340328	-
mid_aged	Huntington's disease	0.212806	-
mid_aged	Hypertrophic cardiomyopathy (HCM)	0.388557	-
mid_aged	Indole alkaloid biosynthesis	0.887353	-
mid_aged	Influenza A	0.123461	-
mid_aged	Inorganic ion transport and metabolism	0.814789	-
mid_aged	Inositol phosphate metabolism	0.103324	-
mid_aged	Insulin signaling pathway	0.0467645	*
mid_aged	Ion channels	0.92974	-
mid_aged	Isoflavonoid biosynthesis	0.740777	-
mid_aged	Isoquinoline alkaloid biosynthesis	0.837222	-
mid_aged	Leishmaniasis	0.337605	-
mid_aged	Limonene and pinene degradation	0.0470317	*
mid_aged	Linoleic acid metabolism	0.457007	-
mid_aged	Lipid biosynthesis proteins	0.0360013	*
mid_aged	Lipid metabolism	0.402386	-
mid_aged	Lipoic acid metabolism	0.660606	-
mid_aged	Lipopolysaccharide biosynthesis	0.881636	-
mid_aged	Lipopolysaccharide biosynthesis proteins	0.548301	-
mid_aged	Long-term potentiation	0.28355	-
mid_aged	Lysine biosynthesis	0.651572	-
mid_aged	Lysine degradation	0.0473861	*
mid_aged	Lysosome	0.607199	-
mid_aged	MAPK signaling pathway - yeast	0.112288	-
mid_aged	Measles	0.334282	-
mid_aged	Meiosis - yeast	0.689157	-
mid_aged	Melanogenesis	0.173228	-
mid_aged	Membrane and intracellular structural molecules	0.830006	-
mid_aged	Metabolism of cofactors and vitamins	0.427304	-
mid_aged	Metabolism of xenobiotics by cytochrome P450	0.262296	-
mid_aged	Methane metabolism	0.350861	-
mid_aged	Mineral absorption	0.873755	-
mid_aged	Mismatch repair	0.317248	-
mid_aged	N-Glycan biosynthesis	0.856267	-
mid_aged	NOD-like receptor signaling pathway	0.393868	-
mid_aged	Naphthalene degradation	0.038997	*
mid_aged	Neurotrophin signaling pathway	0.28355	-
mid_aged	Nicotinate and nicotinamide metabolism	0.715118	-
mid_aged	Nitrogen metabolism	0.996015	-
mid_aged	Nitrotoluene degradation	0.123754	-
mid_aged	Non-homologous end-joining	0.13997	-
mid_aged	Notch signaling pathway	0.191289	-
mid_aged	Novobiocin biosynthesis	0.78349	-
mid_aged	Nucleotide excision repair	0.790035	-
mid_aged	Nucleotide metabolism	0.0781801	-
mid_aged	Olfactory transduction	0.28355	-
mid_aged	One carbon pool by folate	0.842477	-
mid_aged	Oocyte meiosis	0.28355	-
mid_aged	Other glycan degradation	0.612232	-
mid_aged	Other ion-coupled transporters	0.504329	-
mid_aged	Other transporters	0.444952	-
mid_aged	Others	0.104186	-
mid_aged	Oxidative phosphorylation	0.28532	-
mid_aged	PPAR signaling pathway	0.0475457	*
mid_aged	Pancreatic secretion	0.334282	-
mid_aged	Pantothenate and CoA biosynthesis	0.593514	-
mid_aged	Parkinson's disease	0.106432	-
mid_aged	Pathogenic Escherichia coli infection	0.746793	-
mid_aged	Pathways in cancer	0.14266	-
mid_aged	Penicillin and cephalosporin biosynthesis	0.147051	-
mid_aged	Pentose and glucuronate interconversions	0.144132	-
mid_aged	Pentose phosphate pathway	0.108172	-
mid_aged	Peptidases	0.167767	-
mid_aged	Peptidoglycan biosynthesis	0.309416	-
mid_aged	Peroxisome	0.0445833	*
mid_aged	Pertussis	0.821033	-
mid_aged	Phagosome	0.334282	-
mid_aged	Phenylalanine metabolism	0.114101	-
mid_aged	Phenylalanine, tyrosine and tryptophan biosynthesis	0.867424	-
mid_aged	Phenylpropanoid biosynthesis	0.284074	-
mid_aged	Phosphatidylinositol signaling system	0.678897	-
mid_aged	Phosphonate and phosphinate metabolism	0.50403	-
mid_aged	Phosphotransferase system (PTS)	0.0731317	-
mid_aged	Photosynthesis	0.151556	-
mid_aged	Photosynthesis - antenna proteins	0.117036	-
mid_aged	Photosynthesis proteins	0.149736	-
mid_aged	Phototransduction - fly	0.28355	-
mid_aged	Plant-pathogen interaction	0.506979	-
mid_aged	Polycyclic aromatic hydrocarbon degradation	0.191054	-
mid_aged	Polyketide sugar unit biosynthesis	0.888544	-
mid_aged	Pores ion channels	0.471742	-
mid_aged	Porphyrin and chlorophyll metabolism	0.75236	-
mid_aged	Prenyltransferases	0.275096	-
mid_aged	Primary bile acid biosynthesis	0.438821	-
mid_aged	Primary immunodeficiency	0.160355	-
mid_aged	Prion diseases	0.597227	-
mid_aged	Progesterone-mediated oocyte maturation	0.555553	-
mid_aged	Propanoate metabolism	0.0253309	*
mid_aged	Prostate cancer	0.555553	-
mid_aged	Proteasome	0.533188	-
mid_aged	Protein digestion and absorption	0.496877	-
mid_aged	Protein export	0.630003	-
mid_aged	Protein folding and associated processing	0.960755	-
mid_aged	Protein kinases	0.491739	-
mid_aged	Protein processing in endoplasmic reticulum	0.845782	-
mid_aged	Proximal tubule bicarbonate reclamation	0.799048	-
mid_aged	Purine metabolism	0.327047	-
mid_aged	Pyrimidine metabolism	0.365331	-
mid_aged	Pyruvate metabolism	0.694516	-
mid_aged	RIG-I-like receptor signaling pathway	0.632097	-
mid_aged	RNA degradation	0.722481	-
mid_aged	RNA polymerase	0.339609	-
mid_aged	RNA transport	0.0572306	-
mid_aged	Renal cell carcinoma	0.15347	-
mid_aged	Renin-angiotensin system	0.557481	-
mid_aged	Replication, recombination and repair proteins	0.0496153	*
mid_aged	Restriction enzyme	0.0602581	-
mid_aged	Retinol metabolism	0.105887	-
mid_aged	Riboflavin metabolism	0.876457	-
mid_aged	Ribosome	0.343064	-
mid_aged	Ribosome Biogenesis	0.169199	-
mid_aged	Ribosome biogenesis in eukaryotes	0.590522	-
mid_aged	Salivary secretion	0.334282	-
mid_aged	Secondary bile acid biosynthesis	0.336659	-
mid_aged	Secretion system	0.54531	-
mid_aged	Selenocompound metabolism	0.34312	-
mid_aged	Sesquiterpenoid biosynthesis	0.349316	-
mid_aged	Shigellosis	0.61468	-
mid_aged	Signal transduction mechanisms	0.778266	-
mid_aged	Small cell lung cancer	0.14205	-
mid_aged	Sphingolipid metabolism	0.454222	-
mid_aged	Spliceosome	0.150633	-
mid_aged	Sporulation	0.724772	-
mid_aged	Staphylococcus aureus infection	0.33447	-
mid_aged	Starch and sucrose metabolism	0.0814507	-
mid_aged	Steroid biosynthesis	0.0854394	-
mid_aged	Steroid hormone biosynthesis	0.208237	-
mid_aged	Stilbenoid, diarylheptanoid and gingerol biosynthesis	0.818548	-
mid_aged	Streptomycin biosynthesis	0.965922	-
mid_aged	Styrene degradation	0.104027	-
mid_aged	Sulfur metabolism	0.276001	-
mid_aged	Sulfur relay system	0.238368	-
mid_aged	Synthesis and degradation of ketone bodies	0.0249642	*
mid_aged	Systemic lupus erythematosus	0.745749	-
mid_aged	Taurine and hypotaurine metabolism	0.185095	-
mid_aged	Terpenoid backbone biosynthesis	0.726581	-
mid_aged	Tetracycline biosynthesis	0.341377	-
mid_aged	Thiamine metabolism	0.631569	-
mid_aged	Toluene degradation	0.423531	-
mid_aged	Toxoplasmosis	0.123342	-
mid_aged	Transcription factors	0.168607	-
mid_aged	Transcription machinery	0.836757	-
mid_aged	Transcription related proteins	0.126322	-
mid_aged	Translation factors	0.162721	-
mid_aged	Translation proteins	0.0838704	-
mid_aged	Transporters	0.482547	-
mid_aged	Tropane, piperidine and pyridine alkaloid biosynthesis	0.866564	-
mid_aged	Tryptophan metabolism	0.051355	-
mid_aged	Tuberculosis	0.934616	-
mid_aged	Two-component system	0.782684	-
mid_aged	Type I diabetes mellitus	0.355401	-
mid_aged	Type II diabetes mellitus	0.349922	-
mid_aged	Tyrosine metabolism	0.0720572	-
mid_aged	Ubiquinone and other terpenoid-quinone biosynthesis	0.759148	-
mid_aged	Ubiquitin system	0.20124	-
mid_aged	VEGF signaling pathway	0.337605	-
mid_aged	Valine, leucine and isoleucine biosynthesis	0.644148	-
mid_aged	Valine, leucine and isoleucine degradation	0.0372288	*
mid_aged	Various types of N-glycan biosynthesis	0.464752	-
mid_aged	Vasopressin-regulated water reabsorption	0.313053	-
mid_aged	Vibrio cholerae infection	0.292268	-
mid_aged	Vibrio cholerae pathogenic cycle	0.201055	-
mid_aged	Viral myocarditis	0.12252	-
mid_aged	Vitamin B6 metabolism	0.795728	-
mid_aged	Wnt signaling pathway	0.2203	-
mid_aged	Xylene degradation	0.692447	-
mid_aged	Zeatin biosynthesis	0.676448	-
mid_aged	alpha-Linolenic acid metabolism	0.402425	-
mid_aged	beta-Alanine metabolism	0.0285174	*
mid_aged	beta-Lactam resistance	0.478537	-
mid_aged	mRNA surveillance pathway	0.334282	-
mid_aged	mTOR signaling pathway	0.334282	-
mid_aged	p53 signaling pathway	0.12252	-
young_aged	ABC transporters	0.310471	-
young_aged	Adipocytokine signaling pathway	0.0247517	*
young_aged	African trypanosomiasis	0.350626	-
young_aged	Alanine, aspartate and glutamate metabolism	0.692262	-
young_aged	Aldosterone-regulated sodium reabsorption	0.334282	-
young_aged	Alzheimer's disease	0.122043	-
young_aged	Amino acid metabolism	0.0684188	-
young_aged	Amino acid related enzymes	0.510803	-
young_aged	Amino sugar and nucleotide sugar metabolism	0.0347317	*
young_aged	Aminoacyl-tRNA biosynthesis	0.473067	-
young_aged	Aminobenzoate degradation	0.145096	-
young_aged	Amoebiasis	0.400732	-
young_aged	Amyotrophic lateral sclerosis (ALS)	0.0619832	-
young_aged	Antigen processing and presentation	0.555553	-
young_aged	Apoptosis	0.0779116	-
young_aged	Arachidonic acid metabolism	0.216066	-
young_aged	Arginine and proline metabolism	0.435423	-
young_aged	Ascorbate and aldarate metabolism	0.8481	-
young_aged	Atrazine degradation	0.154922	-
young_aged	Bacterial chemotaxis	0.535632	-
young_aged	Bacterial invasion of epithelial cells	0.2739	-
young_aged	Bacterial motility proteins	0.602607	-
young_aged	Bacterial secretion system	0.240128	-
young_aged	Bacterial toxins	0.384337	-
young_aged	Basal transcription factors	0.253843	-
young_aged	Base excision repair	0.781672	-
young_aged	Benzoate degradation	0.0203915	*
young_aged	Betalain biosynthesis	0.184764	-
young_aged	Bile secretion	0.300793	-
young_aged	Biosynthesis and biodegradation of secondary metabolites	0.593685	-
young_aged	Biosynthesis of ansamycins	0.247642	-
young_aged	Biosynthesis of siderophore group nonribosomal peptides	0.133858	-
young_aged	Biosynthesis of type II polyketide backbone	0.745268	-
young_aged	Biosynthesis of type II polyketide products	0.290273	-
young_aged	Biosynthesis of unsaturated fatty acids	0.130389	-
young_aged	Biosynthesis of vancomycin group antibiotics	0.856725	-
young_aged	Biotin metabolism	0.497587	-
young_aged	Bisphenol degradation	0.458763	-
young_aged	Bladder cancer	0.915609	-
young_aged	Butanoate metabolism	0.0801412	-
young_aged	Butirosin and neomycin biosynthesis	0.630722	-
young_aged	C5-Branched dibasic acid metabolism	0.598531	-
young_aged	Caffeine metabolism	0.348524	-
young_aged	Calcium signaling pathway	0.575481	-
young_aged	Caprolactam degradation	0.0669052	-
young_aged	Carbohydrate digestion and absorption	0.439657	-
young_aged	Carbohydrate metabolism	0.115027	-
young_aged	Carbon fixation in photosynthetic organisms	0.0714018	-
young_aged	Carbon fixation pathways in prokaryotes	0.427173	-
young_aged	Cardiac muscle contraction	0.115193	-
young_aged	Carotenoid biosynthesis	0.711267	-
young_aged	Cell cycle	0.334282	-
young_aged	Cell cycle - Caulobacter	0.700819	-
young_aged	Cell division	0.761392	-
young_aged	Cell motility and secretion	0.434482	-
young_aged	Cellular antigens	0.0909937	-
young_aged	Chagas disease (American trypanosomiasis)	0.325938	-
young_aged	Chaperones and folding catalysts	0.582204	-
young_aged	Chloroalkane and chloroalkene degradation	0.0402957	*
young_aged	Chlorocyclohexane and chlorobenzene degradation	0.184049	-
young_aged	Cholinergic synapse	0.28355	-
young_aged	Chromosome	0.438494	-
young_aged	Chronic myeloid leukemia	0.191289	-
young_aged	Citrate cycle (TCA cycle)	0.459373	-
young_aged	Clavulanic acid biosynthesis	0.334282	-
young_aged	Colorectal cancer	0.12252	-
young_aged	Cyanoamino acid metabolism	0.0960153	-
young_aged	Cysteine and methionine metabolism	0.993163	-
young_aged	Cytochrome P450	0.563603	-
young_aged	Cytoskeleton proteins	0.790094	-
young_aged	D-Alanine metabolism	0.103526	-
young_aged	D-Arginine and D-ornithine metabolism	0.0366909	*
young_aged	D-Glutamine and D-glutamate metabolism	0.301503	-
young_aged	DNA repair and recombination proteins	0.343503	-
young_aged	DNA replication	0.522946	-
young_aged	DNA replication proteins	0.44628	-
young_aged	Dioxin degradation	0.734337	-
young_aged	Drug metabolism - cytochrome P450	0.247252	-
young_aged	Drug metabolism - other enzymes	0.142818	-
young_aged	Electron transfer carriers	0.0999492	-
young_aged	Endocrine and other factor-regulated calcium reabsorption	0.334282	-
young_aged	Endocytosis	0.220002	-
young_aged	Energy metabolism	0.839641	-
young_aged	Epithelial cell signaling in Helicobacter pylori infection	0.302045	-
young_aged	ErbB signaling pathway	0.28355	-
young_aged	Ether lipid metabolism	0.138341	-
young_aged	Ethylbenzene degradation	0.109807	-
young_aged	Fatty acid biosynthesis	0.243299	-
young_aged	Fatty acid elongation in mitochondria	0.365734	-
young_aged	Fatty acid metabolism	0.0284178	*
young_aged	Fc gamma R-mediated phagocytosis	0.220002	-
young_aged	Flagellar assembly	0.75223	-
young_aged	Flavone and flavonol biosynthesis	0.0572357	-
young_aged	Flavonoid biosynthesis	0.315939	-
young_aged	Fluorobenzoate degradation	0.237015	-
young_aged	Folate biosynthesis	0.163511	-
young_aged	Fructose and mannose metabolism	0.0292648	*
young_aged	Function unknown	0.372572	-
young_aged	G protein-coupled receptors	0.860402	-
young_aged	Galactose metabolism	0.0588007	-
young_aged	Gastric acid secretion	0.214056	-
young_aged	General function prediction only	0.211472	-
young_aged	Geraniol degradation	0.051809	-
young_aged	Germination	0.325272	-
young_aged	Glioma	0.28355	-
young_aged	Glutamatergic synapse	0.184285	-
young_aged	Glutathione metabolism	0.511162	-
young_aged	Glycan biosynthesis and metabolism	0.261845	-
young_aged	Glycerolipid metabolism	0.79598	-
young_aged	Glycerophospholipid metabolism	0.168302	-
young_aged	Glycine, serine and threonine metabolism	0.107797	-
young_aged	Glycolysis / Gluconeogenesis	0.379122	-
young_aged	Glycosaminoglycan degradation	0.435089	-
young_aged	Glycosphingolipid biosynthesis - ganglio series	0.213549	-
young_aged	Glycosphingolipid biosynthesis - globo series	0.34107	-
young_aged	Glycosyltransferases	0.300916	-
young_aged	Glyoxylate and dicarboxylate metabolism	0.0842757	-
young_aged	GnRH signaling pathway	0.215806	-
young_aged	Hematopoietic cell lineage	0.0907743	-
young_aged	Hepatitis C	0.334282	-
young_aged	Histidine metabolism	0.0678372	-
young_aged	Homologous recombination	0.340328	-
young_aged	Huntington's disease	0.212806	-
young_aged	Hypertrophic cardiomyopathy (HCM)	0.388557	-
young_aged	Indole alkaloid biosynthesis	0.887353	-
young_aged	Influenza A	0.123461	-
young_aged	Inorganic ion transport and metabolism	0.814789	-
young_aged	Inositol phosphate metabolism	0.103324	-
young_aged	Insulin signaling pathway	0.0467645	*
young_aged	Ion channels	0.92974	-
young_aged	Isoflavonoid biosynthesis	0.740777	-
young_aged	Isoquinoline alkaloid biosynthesis	0.837222	-
young_aged	Leishmaniasis	0.337605	-
young_aged	Limonene and pinene degradation	0.0470317	*
young_aged	Linoleic acid metabolism	0.457007	-
young_aged	Lipid biosynthesis proteins	0.0360013	*
young_aged	Lipid metabolism	0.402386	-
young_aged	Lipoic acid metabolism	0.660606	-
young_aged	Lipopolysaccharide biosynthesis	0.881636	-
young_aged	Lipopolysaccharide biosynthesis proteins	0.548301	-
young_aged	Long-term potentiation	0.28355	-
young_aged	Lysine biosynthesis	0.651572	-
young_aged	Lysine degradation	0.0473861	*
young_aged	Lysosome	0.607199	-
young_aged	MAPK signaling pathway - yeast	0.112288	-
young_aged	Measles	0.334282	-
young_aged	Meiosis - yeast	0.689157	-
young_aged	Melanogenesis	0.173228	-
young_aged	Membrane and intracellular structural molecules	0.830006	-
young_aged	Metabolism of cofactors and vitamins	0.427304	-
young_aged	Metabolism of xenobiotics by cytochrome P450	0.262296	-
young_aged	Methane metabolism	0.350861	-
young_aged	Mineral absorption	0.873755	-
young_aged	Mismatch repair	0.317248	-
young_aged	N-Glycan biosynthesis	0.856267	-
young_aged	NOD-like receptor signaling pathway	0.393868	-
young_aged	Naphthalene degradation	0.038997	*
young_aged	Neurotrophin signaling pathway	0.28355	-
young_aged	Nicotinate and nicotinamide metabolism	0.715118	-
young_aged	Nitrogen metabolism	0.996015	-
young_aged	Nitrotoluene degradation	0.123754	-
young_aged	Non-homologous end-joining	0.13997	-
young_aged	Notch signaling pathway	0.191289	-
young_aged	Novobiocin biosynthesis	0.78349	-
young_aged	Nucleotide excision repair	0.790035	-
young_aged	Nucleotide metabolism	0.0781801	-
young_aged	Olfactory transduction	0.28355	-
young_aged	One carbon pool by folate	0.842477	-
young_aged	Oocyte meiosis	0.28355	-
young_aged	Other glycan degradation	0.612232	-
young_aged	Other ion-coupled transporters	0.504329	-
young_aged	Other transporters	0.444952	-
young_aged	Others	0.104186	-
young_aged	Oxidative phosphorylation	0.28532	-
young_aged	PPAR signaling pathway	0.0475457	*
young_aged	Pancreatic secretion	0.334282	-
young_aged	Pantothenate and CoA biosynthesis	0.593514	-
young_aged	Parkinson's disease	0.106432	-
young_aged	Pathogenic Escherichia coli infection	0.746793	-
young_aged	Pathways in cancer	0.14266	-
young_aged	Penicillin and cephalosporin biosynthesis	0.147051	-
young_aged	Pentose and glucuronate interconversions	0.144132	-
young_aged	Pentose phosphate pathway	0.108172	-
young_aged	Peptidases	0.167767	-
young_aged	Peptidoglycan biosynthesis	0.309416	-
young_aged	Peroxisome	0.0445833	*
young_aged	Pertussis	0.821033	-
young_aged	Phagosome	0.334282	-
young_aged	Phenylalanine metabolism	0.114101	-
young_aged	Phenylalanine, tyrosine and tryptophan biosynthesis	0.867424	-
young_aged	Phenylpropanoid biosynthesis	0.284074	-
young_aged	Phosphatidylinositol signaling system	0.678897	-
young_aged	Phosphonate and phosphinate metabolism	0.50403	-
young_aged	Phosphotransferase system (PTS)	0.0731317	-
young_aged	Photosynthesis	0.151556	-
young_aged	Photosynthesis - antenna proteins	0.117036	-
young_aged	Photosynthesis proteins	0.149736	-
young_aged	Phototransduction - fly	0.28355	-
young_aged	Plant-pathogen interaction	0.506979	-
young_aged	Polycyclic aromatic hydrocarbon degradation	0.191054	-
young_aged	Polyketide sugar unit biosynthesis	0.888544	-
young_aged	Pores ion channels	0.471742	-
young_aged	Porphyrin and chlorophyll metabolism	0.75236	-
young_aged	Prenyltransferases	0.275096	-
young_aged	Primary bile acid biosynthesis	0.438821	-
young_aged	Primary immunodeficiency	0.160355	-
young_aged	Prion diseases	0.597227	-
young_aged	Progesterone-mediated oocyte maturation	0.555553	-
young_aged	Propanoate metabolism	0.0253309	*
young_aged	Prostate cancer	0.555553	-
young_aged	Proteasome	0.533188	-
young_aged	Protein digestion and absorption	0.496877	-
young_aged	Protein export	0.630003	-
young_aged	Protein folding and associated processing	0.960755	-
young_aged	Protein kinases	0.491739	-
young_aged	Protein processing in endoplasmic reticulum	0.845782	-
young_aged	Proximal tubule bicarbonate reclamation	0.799048	-
young_aged	Purine metabolism	0.327047	-
young_aged	Pyrimidine metabolism	0.365331	-
young_aged	Pyruvate metabolism	0.694516	-
young_aged	RIG-I-like receptor signaling pathway	0.632097	-
young_aged	RNA degradation	0.722481	-
young_aged	RNA polymerase	0.339609	-
young_aged	RNA transport	0.0572306	-
young_aged	Renal cell carcinoma	0.15347	-
young_aged	Renin-angiotensin system	0.557481	-
young_aged	Replication, recombination and repair proteins	0.0496153	*
young_aged	Restriction enzyme	0.0602581	-
young_aged	Retinol metabolism	0.105887	-
young_aged	Riboflavin metabolism	0.876457	-
young_aged	Ribosome	0.343064	-
young_aged	Ribosome Biogenesis	0.169199	-
young_aged	Ribosome biogenesis in eukaryotes	0.590522	-
young_aged	Salivary secretion	0.334282	-
young_aged	Secondary bile acid biosynthesis	0.336659	-
young_aged	Secretion system	0.54531	-
young_aged	Selenocompound metabolism	0.34312	-
young_aged	Sesquiterpenoid biosynthesis	0.349316	-
young_aged	Shigellosis	0.61468	-
young_aged	Signal transduction mechanisms	0.778266	-
young_aged	Small cell lung cancer	0.14205	-
young_aged	Sphingolipid metabolism	0.454222	-
young_aged	Spliceosome	0.150633	-
young_aged	Sporulation	0.724772	-
young_aged	Staphylococcus aureus infection	0.33447	-
young_aged	Starch and sucrose metabolism	0.0814507	-
young_aged	Steroid biosynthesis	0.0854394	-
young_aged	Steroid hormone biosynthesis	0.208237	-
young_aged	Stilbenoid, diarylheptanoid and gingerol biosynthesis	0.818548	-
young_aged	Streptomycin biosynthesis	0.965922	-
young_aged	Styrene degradation	0.104027	-
young_aged	Sulfur metabolism	0.276001	-
young_aged	Sulfur relay system	0.238368	-
young_aged	Synthesis and degradation of ketone bodies	0.0249642	*
young_aged	Systemic lupus erythematosus	0.745749	-
young_aged	Taurine and hypotaurine metabolism	0.185095	-
young_aged	Terpenoid backbone biosynthesis	0.726581	-
young_aged	Tetracycline biosynthesis	0.341377	-
young_aged	Thiamine metabolism	0.631569	-
young_aged	Toluene degradation	0.423531	-
young_aged	Toxoplasmosis	0.123342	-
young_aged	Transcription factors	0.168607	-
young_aged	Transcription machinery	0.836757	-
young_aged	Transcription related proteins	0.126322	-
young_aged	Translation factors	0.162721	-
young_aged	Translation proteins	0.0838704	-
young_aged	Transporters	0.482547	-
young_aged	Tropane, piperidine and pyridine alkaloid biosynthesis	0.866564	-
young_aged	Tryptophan metabolism	0.051355	-
young_aged	Tuberculosis	0.934616	-
young_aged	Two-component system	0.782684	-
young_aged	Type I diabetes mellitus	0.355401	-
young_aged	Type II diabetes mellitus	0.349922	-
young_aged	Tyrosine metabolism	0.0720572	-
young_aged	Ubiquinone and other terpenoid-quinone biosynthesis	0.759148	-
young_aged	Ubiquitin system	0.20124	-
young_aged	VEGF signaling pathway	0.337605	-
young_aged	Valine, leucine and isoleucine biosynthesis	0.644148	-
young_aged	Valine, leucine and isoleucine degradation	0.0372288	*
young_aged	Various types of N-glycan biosynthesis	0.464752	-
young_aged	Vasopressin-regulated water reabsorption	0.313053	-
young_aged	Vibrio cholerae infection	0.292268	-
young_aged	Vibrio cholerae pathogenic cycle	0.201055	-
young_aged	Viral myocarditis	0.12252	-
young_aged	Vitamin B6 metabolism	0.795728	-
young_aged	Wnt signaling pathway	0.2203	-
young_aged	Xylene degradation	0.692447	-
young_aged	Zeatin biosynthesis	0.676448	-
young_aged	alpha-Linolenic acid metabolism	0.402425	-
young_aged	beta-Alanine metabolism	0.0285174	*
young_aged	beta-Lactam resistance	0.478537	-
young_aged	mRNA surveillance pathway	0.334282	-
young_aged	mTOR signaling pathway	0.334282	-
young_aged	p53 signaling pathway	0.12252	-
